# Supplementary material for: Plasma metabolic profiles predict future dementia and dementia subtypes: a prospective analysis of 274,160 participants
Source: Alzheimers Res Ther. 2024 Jan 22;16:16. doi: 10.1186/s13195-023-01379-3 (PMC10802055; doi:10.1186/s13195-023-01379-3)
Supplement: Supplementary file 1 — Additional file 1: Table S1. UKB Nightingale metabolite measurements and clinical parameters information. Table S2. Detailed dementia outcome definition. Table S3. All 249 metabolites baseline characters of the study participants by dementia case-control status. Table S4. Comparison of covariate distributions for 10 regions. Table S5. Results of associations between plasma metabolites and incident dementia. Table S6. Results of associations between plasma metabolites and incident dementia stratified by sex. Table S7. Results of associations between plasma metabolites and incident dementia stratified by age. Table S8. Results of associations between plasma metabolites and incident dementia stratified by APOE4 carrier status. Table S9. Results of metabolites importance ranking. Table S10. The hazard ratios of MetRS in the full cohort and subgroups. Table S11. Discriminative performance of CPH models. [file 13195_2023_1379_MOESM1_ESM.xls]

## Sheet: Table Index
Table	Contents
Table S1	UKB Nightingale metabolite measurements and clinical parameters information
Table S2	Detailed dementia outcome definition
Table S3	All 249 metabolites baseline characters of the study participants by dementia case-control status
Table S4	Comparison of covariate distributions for 10 regions
Table S5	Results of associations between plasma metabolites and incident dementia
Table S6	Results of associations between plasma metabolites and incident dementia stratified by sex
Table S7	Results of associations between plasma metabolites and incident dementia stratified by age
Table S8	Results of associations between plasma metabolites and incident dementia stratified by APOE4 carrier status
Table S9	Results of metabolites importance ranking
Table S10	The hazard ratios of MetRS in the full cohort and subgroups
Table S11	Discriminative performance of CPH models

## Sheet: S1
Table S1	UKB Nightingale metabolite measurements and clinical parameters information
	Nightingale metabolite measurements
UKB Field ID	Metabolite	Abbreviations	Units	Group	Subgroup	Type	QC Flag Field ID
23460	Alanine	Ala	mmol/L	Amino acids	Amino acids	Non-derived	23760	Ala, Alanine;
23461	Glutamine	Gln	mmol/L	Amino acids	Amino acids	Non-derived	23761	Gln, Glutamine;
23462	Glycine	Gly	mmol/L	Amino acids	Amino acids	Non-derived	23762	Gly, Glycine;
23463	Histidine	His	mmol/L	Amino acids	Amino acids	Non-derived	23763	His, Histidine;
23468	Phenylalanine	Phe	mmol/L	Amino acids	Aromatic amino acids	Non-derived	23768	Phe, Phenylalanine;
23469	Tyrosine	Tyr	mmol/L	Amino acids	Aromatic amino acids	Non-derived	23769	Tyr, Tyrosine;
23465	Isoleucine	Ile	mmol/L	Amino acids	Branched-chain amino acids	Non-derived	23765	Ile, Isoleucine;
23466	Leucine	Leu	mmol/L	Amino acids	Branched-chain amino acids	Non-derived	23766	Leu, Leucine;
23464	Total Concentration of Branched-Chain Amino Acids (Leucine + Isoleucine + Valine)	Total BCAA	mmol/L	Amino acids	Branched-chain amino acids	Composite	23764	Total BCAA, Total Concentration of Branched-Chain Amino Acids (Leucine + Isoleucine + Valine);
23467	Valine	Val	mmol/L	Amino acids	Branched-chain amino acids	Non-derived	23767	Val, Valine;
23441	Apolipoprotein B to Apolipoprotein A1 ratio	ApoB/ApoA1	ratio	Apolipoproteins	Apolipoproteins ratios	Ratio	23741	ApoB/ApoA1, Apolipoprotein B to Apolipoprotein A1 ratio;
23440	Apolipoprotein A1	ApoA1	g/l	Apolipoproteins	Apolipoproteins	Non-derived	23740	ApoA1, Apolipoprotein A1;
23439	Apolipoprotein B	ApoB	g/l	Apolipoproteins	Apolipoproteins	Non-derived	23739	ApoB, Apolipoprotein B;
23404	Clinical LDL Cholesterol	Clinical LDL-C	mmol/L	Cholesterol	Cholesterol	Non-derived	23704	Clinical LDL-C, Clinical LDL Cholesterol;
23406	HDL Cholesterol	HDL-C	mmol/L	Cholesterol	Cholesterol	Composite	23706	HDL-C, HDL Cholesterol;
23405	LDL Cholesterol	LDL-C	mmol/L	Cholesterol	Cholesterol	Composite	23705	LDL-C, LDL Cholesterol;
23401	Total Cholesterol Minus HDL-C	Non-HDL-C	mmol/L	Cholesterol	Cholesterol	Composite	23701	Non-HDL-C, Total Cholesterol Minus HDL-C;
23402	Remnant Cholesterol (Non-HDL, Non-LDL -Cholesterol)	Remnant-C	mmol/L	Cholesterol	Cholesterol	Composite	23702	Remnant-C, Remnant Cholesterol (Non-HDL, Non-LDL -Cholesterol);
23400	Total Cholesterol	Total C	mmol/L	Cholesterol	Cholesterol	Composite	23700	Total C, Total Cholesterol;
23403	VLDL Cholesterol	VLDL-C	mmol/L	Cholesterol	Cholesterol	Composite	23703	VLDL-C, VLDL Cholesterol;
23418	Cholesteryl Esters in HDL	HDL-CE	mmol/L	Cholesteryl esters	Cholesteryl esters	Composite	23718	HDL-CE, Cholesteryl Esters in HDL;
23417	Cholesteryl Esters in LDL	LDL-CE	mmol/L	Cholesteryl esters	Cholesteryl esters	Composite	23717	LDL-CE, Cholesteryl Esters in LDL;
23415	Total Esterified Cholesterol	Total CE	mmol/L	Cholesteryl esters	Cholesteryl esters	Composite	23715	Total CE, Total Esterified Cholesterol;
23416	Cholesteryl Esters in VLDL	VLDL-CE	mmol/L	Cholesteryl esters	Cholesteryl esters	Composite	23716	VLDL-CE, Cholesteryl Esters in VLDL;
23459	Omega-6 Fatty Acids to Omega-3 Fatty Acids ratio	Omega-6/Omega-3	ratio	Fatty acids	Fatty acid ratios	Ratio	23759	Omega-6/Omega-3, Omega-6 Fatty Acids to Omega-3 Fatty Acids ratio;
23458	Polyunsaturated Fatty Acids to Monounsaturated Fatty Acids ratio	PUFA/MUFA	ratio	Fatty acids	Fatty acid ratios	Ratio	23758	PUFA/MUFA, Polyunsaturated Fatty Acids to Monounsaturated Fatty Acids ratio;
23457	Docosahexaenoic Acid to Total Fatty Acids percentage	DHA%	%	Fatty acids	Fatty acid ratios	Percentage	23757	DHA%, Docosahexaenoic Acid to Total Fatty Acids percentage;
23456	Linoleic Acid to Total Fatty Acids percentage	LA%	%	Fatty acids	Fatty acid ratios	Percentage	23756	LA%, Linoleic Acid to Total Fatty Acids percentage;
23454	Monounsaturated Fatty Acids to Total Fatty Acids percentage	MUFA%	%	Fatty acids	Fatty acid ratios	Percentage	23754	MUFA%, Monounsaturated Fatty Acids to Total Fatty Acids percentage;
23451	Omega-3 Fatty Acids to Total Fatty Acids percentage	Omega-3%	%	Fatty acids	Fatty acid ratios	Percentage	23751	Omega-3%, Omega-3 Fatty Acids to Total Fatty Acids percentage;
23452	Omega-6 Fatty Acids to Total Fatty Acids percentage	Omega-6%	%	Fatty acids	Fatty acid ratios	Percentage	23752	Omega-6%, Omega-6 Fatty Acids to Total Fatty Acids percentage;
23453	Polyunsaturated Fatty Acids to Total Fatty Acids percentage	PUFA%	%	Fatty acids	Fatty acid ratios	Percentage	23753	PUFA%, Polyunsaturated Fatty Acids to Total Fatty Acids percentage;
23455	Saturated Fatty Acids to Total Fatty Acids percentage	SFA%	%	Fatty acids	Fatty acid ratios	Percentage	23755	SFA%, Saturated Fatty Acids to Total Fatty Acids percentage;
23450	Docosahexaenoic Acid	DHA	mmol/L	Fatty acids	Fatty acids	Non-derived	23750	DHA, Docosahexaenoic Acid;
23449	Linoleic Acid	LA	mmol/L	Fatty acids	Fatty acids	Non-derived	23749	LA, Linoleic Acid;
23447	Monounsaturated Fatty Acids	MUFA	mmol/L	Fatty acids	Fatty acids	Non-derived	23747	MUFA, Monounsaturated Fatty Acids;
23444	Omega-3 Fatty Acids	Omega-3	mmol/L	Fatty acids	Fatty acids	Non-derived	23744	Omega-3, Omega-3 Fatty Acids;
23445	Omega-6 Fatty Acids	Omega-6	mmol/L	Fatty acids	Fatty acids	Non-derived	23745	Omega-6, Omega-6 Fatty Acids;
23446	Polyunsaturated Fatty Acids	PUFA	mmol/L	Fatty acids	Fatty acids	Composite	23746	PUFA, Polyunsaturated Fatty Acids;
23448	Saturated Fatty Acids	SFA	mmol/L	Fatty acids	Fatty acids	Non-derived	23748	SFA, Saturated Fatty Acids;
23442	Total Fatty Acids	Total FA	mmol/L	Fatty acids	Fatty acids	Composite	23742	Total FA, Total Fatty Acids;
23443	Degree of Unsaturation	Unsaturation	degree	Fatty acids	Fatty acid ratios	Non-derived	23743	Unsaturation, Degree of Unsaturation;
23479	Albumin	Albumin	g/l	Fluid balance	Fluid balance	Non-derived	23779	Albumin, Albumin;
23478	Creatinine	Creatinine	mmol/L	Fluid balance	Fluid balance	Non-derived	23778	Creatinine, Creatinine;
23422	Free Cholesterol in HDL	HDL-FC	mmol/L	Free cholesterol	Free cholesterol	Composite	23722	HDL-FC, Free Cholesterol in HDL;
23421	Free Cholesterol in LDL	LDL-FC	mmol/L	Free cholesterol	Free cholesterol	Composite	23721	LDL-FC, Free Cholesterol in LDL;
23419	Total Free Cholesterol	Total FC	mmol/L	Free cholesterol	Free cholesterol	Composite	23719	Total FC, Total Free Cholesterol;
23420	Free Cholesterol in VLDL	VLDL-FC	mmol/L	Free cholesterol	Free cholesterol	Composite	23720	VLDL-FC, Free Cholesterol in VLDL;
23473	Citrate	Citrate	mmol/L	Glycolysis related metabolites	Glycolysis related metabolites	Non-derived	23773	Citrate, Citrate;
23470	Glucose	Glu	mmol/L	Glycolysis related metabolites	Glycolysis related metabolites	Non-derived	23770	Glu, Glucose;
23471	Lactate	Lactate	mmol/L	Glycolysis related metabolites	Glycolysis related metabolites	Non-derived	23771	Lactate, Lactate;
23472	Pyruvate	Pyruvate	mmol/L	Glycolysis related metabolites	Glycolysis related metabolites	Non-derived	23772	Pyruvate, Pyruvate;
23480	Glycoprotein Acetyls	GlycA	mmol/L	Inflammation	Inflammation	Non-derived	23780	GlycA, Glycoprotein Acetyls;
23475	Acetate	Acetate	mmol/L	Ketone bodies	Ketone bodies	Non-derived	23775	Acetate, Acetate;
23476	Acetoacetate	Acetoacetate	mmol/L	Ketone bodies	Ketone bodies	Non-derived	23776	Acetoacetate, Acetoacetate;
23477	Acetone	Acetone	mmol/L	Ketone bodies	Ketone bodies	Non-derived	23777	Acetone, Acetone;
23474	3-Hydroxybutyrate	3-Hydroxybutyrate	mmol/L	Ketone bodies	Ketone bodies	Non-derived	23774	3-Hydroxybutyrate, 3-Hydroxybutyrate;
23430	Concentration of HDL Particles	HDL-P	mmol/L	Lipoprotein particle concentrations	Lipoprotein particle concentrations	Composite	23730	HDL-P, Concentration of HDL Particles;
23429	Concentration of LDL Particles	LDL-P	mmol/L	Lipoprotein particle concentrations	Lipoprotein particle concentrations	Composite	23729	LDL-P, Concentration of LDL Particles;
23427	Total Concentration of Lipoprotein Particles	Total P	mmol/L	Lipoprotein particle concentrations	Lipoprotein particle concentrations	Composite	23727	Total P, Total Concentration of Lipoprotein Particles;
23428	Concentration of VLDL Particles	VLDL-P	mmol/L	Lipoprotein particle concentrations	Lipoprotein particle concentrations	Composite	23728	VLDL-P, Concentration of VLDL Particles;
23433	Average Diameter for HDL Particles	HDL size	nm	Lipoprotein particle sizes	Lipoprotein particle sizes	Non-derived	23733	HDL size, Average Diameter for HDL Particles;
23432	Average Diameter for LDL Particles	LDL size	nm	Lipoprotein particle sizes	Lipoprotein particle sizes	Non-derived	23732	LDL size, Average Diameter for LDL Particles;
23431	Average Diameter for VLDL Particles	VLDL size	nm	Lipoprotein particle sizes	Lipoprotein particle sizes	Non-derived	23731	VLDL size, Average Diameter for VLDL Particles;
23526	Cholesterol in IDL	IDL-C	mmol/L	Lipoprotein subclasses	IDL	Composite	23826	IDL-C, Cholesterol in IDL;
23527	Cholesteryl Esters in IDL	IDL-CE	mmol/L	Lipoprotein subclasses	IDL	Non-derived	23827	IDL-CE, Cholesteryl Esters in IDL;
23528	Free Cholesterol in IDL	IDL-FC	mmol/L	Lipoprotein subclasses	IDL	Non-derived	23828	IDL-FC, Free Cholesterol in IDL;
23524	Total Lipids in IDL	IDL-L	mmol/L	Lipoprotein subclasses	IDL	Composite	23824	IDL-L, Total Lipids in IDL;
23523	Concentration of IDL Particles	IDL-P	mmol/L	Lipoprotein subclasses	IDL	Non-derived	23823	IDL-P, Concentration of IDL Particles;
23525	Phospholipids in IDL	IDL-PL	mmol/L	Lipoprotein subclasses	IDL	Non-derived	23825	IDL-PL, Phospholipids in IDL;
23529	Triglycerides in IDL	IDL-TG	mmol/L	Lipoprotein subclasses	IDL	Non-derived	23829	IDL-TG, Triglycerides in IDL;
23561	Cholesterol in Large HDL	L-HDL-C	mmol/L	Lipoprotein subclasses	Large HDL	Composite	23861	L-HDL-C, Cholesterol in Large HDL;
23562	Cholesteryl Esters in Large HDL	L-HDL-CE	mmol/L	Lipoprotein subclasses	Large HDL	Non-derived	23862	L-HDL-CE, Cholesteryl Esters in Large HDL;
23563	Free Cholesterol in Large HDL	L-HDL-FC	mmol/L	Lipoprotein subclasses	Large HDL	Non-derived	23863	L-HDL-FC, Free Cholesterol in Large HDL;
23559	Total Lipids in Large HDL	L-HDL-L	mmol/L	Lipoprotein subclasses	Large HDL	Composite	23859	L-HDL-L, Total Lipids in Large HDL;
23558	Concentration of Large HDL Particles	L-HDL-P	mmol/L	Lipoprotein subclasses	Large HDL	Non-derived	23858	L-HDL-P, Concentration of Large HDL Particles;
23560	Phospholipids in Large HDL	L-HDL-PL	mmol/L	Lipoprotein subclasses	Large HDL	Non-derived	23860	L-HDL-PL, Phospholipids in Large HDL;
23564	Triglycerides in Large HDL	L-HDL-TG	mmol/L	Lipoprotein subclasses	Large HDL	Non-derived	23864	L-HDL-TG, Triglycerides in Large HDL;
23533	Cholesterol in Large LDL	L-LDL-C	mmol/L	Lipoprotein subclasses	Large LDL	Composite	23833	L-LDL-C, Cholesterol in Large LDL;
23534	Cholesteryl Esters in Large LDL	L-LDL-CE	mmol/L	Lipoprotein subclasses	Large LDL	Non-derived	23834	L-LDL-CE, Cholesteryl Esters in Large LDL;
23535	Free Cholesterol in Large LDL	L-LDL-FC	mmol/L	Lipoprotein subclasses	Large LDL	Non-derived	23835	L-LDL-FC, Free Cholesterol in Large LDL;
23531	Total Lipids in Large LDL	L-LDL-L	mmol/L	Lipoprotein subclasses	Large LDL	Composite	23831	L-LDL-L, Total Lipids in Large LDL;
23530	Concentration of Large LDL Particles	L-LDL-P	mmol/L	Lipoprotein subclasses	Large LDL	Non-derived	23830	L-LDL-P, Concentration of Large LDL Particles;
23532	Phospholipids in Large LDL	L-LDL-PL	mmol/L	Lipoprotein subclasses	Large LDL	Non-derived	23832	L-LDL-PL, Phospholipids in Large LDL;
23536	Triglycerides in Large LDL	L-LDL-TG	mmol/L	Lipoprotein subclasses	Large LDL	Non-derived	23836	L-LDL-TG, Triglycerides in Large LDL;
23498	Cholesterol in Large VLDL	L-VLDL-C	mmol/L	Lipoprotein subclasses	Large VLDL	Composite	23798	L-VLDL-C, Cholesterol in Large VLDL;
23499	Cholesteryl Esters in Large VLDL	L-VLDL-CE	mmol/L	Lipoprotein subclasses	Large VLDL	Non-derived	23799	L-VLDL-CE, Cholesteryl Esters in Large VLDL;
23500	Free Cholesterol in Large VLDL	L-VLDL-FC	mmol/L	Lipoprotein subclasses	Large VLDL	Non-derived	23800	L-VLDL-FC, Free Cholesterol in Large VLDL;
23496	Total Lipids in Large VLDL	L-VLDL-L	mmol/L	Lipoprotein subclasses	Large VLDL	Composite	23796	L-VLDL-L, Total Lipids in Large VLDL;
23495	Concentration of Large VLDL Particles	L-VLDL-P	mmol/L	Lipoprotein subclasses	Large VLDL	Non-derived	23795	L-VLDL-P, Concentration of Large VLDL Particles;
23497	Phospholipids in Large VLDL	L-VLDL-PL	mmol/L	Lipoprotein subclasses	Large VLDL	Non-derived	23797	L-VLDL-PL, Phospholipids in Large VLDL;
23501	Triglycerides in Large VLDL	L-VLDL-TG	mmol/L	Lipoprotein subclasses	Large VLDL	Non-derived	23801	L-VLDL-TG, Triglycerides in Large VLDL;
23568	Cholesterol in Medium HDL	M-HDL-C	mmol/L	Lipoprotein subclasses	Medium HDL	Composite	23868	M-HDL-C, Cholesterol in Medium HDL;
23569	Cholesteryl Esters in Medium HDL	M-HDL-CE	mmol/L	Lipoprotein subclasses	Medium HDL	Non-derived	23869	M-HDL-CE, Cholesteryl Esters in Medium HDL;
23570	Free Cholesterol in Medium HDL	M-HDL-FC	mmol/L	Lipoprotein subclasses	Medium HDL	Non-derived	23870	M-HDL-FC, Free Cholesterol in Medium HDL;
23566	Total Lipids in Medium HDL	M-HDL-L	mmol/L	Lipoprotein subclasses	Medium HDL	Composite	23866	M-HDL-L, Total Lipids in Medium HDL;
23565	Concentration of Medium HDL Particles	M-HDL-P	mmol/L	Lipoprotein subclasses	Medium HDL	Non-derived	23865	M-HDL-P, Concentration of Medium HDL Particles;
23567	Phospholipids in Medium HDL	M-HDL-PL	mmol/L	Lipoprotein subclasses	Medium HDL	Non-derived	23867	M-HDL-PL, Phospholipids in Medium HDL;
23571	Triglycerides in Medium HDL	M-HDL-TG	mmol/L	Lipoprotein subclasses	Medium HDL	Non-derived	23871	M-HDL-TG, Triglycerides in Medium HDL;
23540	Cholesterol in Medium LDL	M-LDL-C	mmol/L	Lipoprotein subclasses	Medium LDL	Composite	23840	M-LDL-C, Cholesterol in Medium LDL;
23541	Cholesteryl Esters in Medium LDL	M-LDL-CE	mmol/L	Lipoprotein subclasses	Medium LDL	Non-derived	23841	M-LDL-CE, Cholesteryl Esters in Medium LDL;
23542	Free Cholesterol in Medium LDL	M-LDL-FC	mmol/L	Lipoprotein subclasses	Medium LDL	Non-derived	23842	M-LDL-FC, Free Cholesterol in Medium LDL;
23538	Total Lipids in Medium LDL	M-LDL-L	mmol/L	Lipoprotein subclasses	Medium LDL	Composite	23838	M-LDL-L, Total Lipids in Medium LDL;
23537	Concentration of Medium LDL Particles	M-LDL-P	mmol/L	Lipoprotein subclasses	Medium LDL	Non-derived	23837	M-LDL-P, Concentration of Medium LDL Particles;
23539	Phospholipids in Medium LDL	M-LDL-PL	mmol/L	Lipoprotein subclasses	Medium LDL	Non-derived	23839	M-LDL-PL, Phospholipids in Medium LDL;
23543	Triglycerides in Medium LDL	M-LDL-TG	mmol/L	Lipoprotein subclasses	Medium LDL	Non-derived	23843	M-LDL-TG, Triglycerides in Medium LDL;
23505	Cholesterol in Medium VLDL	M-VLDL-C	mmol/L	Lipoprotein subclasses	Medium VLDL	Composite	23805	M-VLDL-C, Cholesterol in Medium VLDL;
23506	Cholesteryl Esters in Medium VLDL	M-VLDL-CE	mmol/L	Lipoprotein subclasses	Medium VLDL	Non-derived	23806	M-VLDL-CE, Cholesteryl Esters in Medium VLDL;
23507	Free Cholesterol in Medium VLDL	M-VLDL-FC	mmol/L	Lipoprotein subclasses	Medium VLDL	Non-derived	23807	M-VLDL-FC, Free Cholesterol in Medium VLDL;
23503	Total Lipids in Medium VLDL	M-VLDL-L	mmol/L	Lipoprotein subclasses	Medium VLDL	Composite	23803	M-VLDL-L, Total Lipids in Medium VLDL;
23502	Concentration of Medium VLDL Particles	M-VLDL-P	mmol/L	Lipoprotein subclasses	Medium VLDL	Non-derived	23802	M-VLDL-P, Concentration of Medium VLDL Particles;
23504	Phospholipids in Medium VLDL	M-VLDL-PL	mmol/L	Lipoprotein subclasses	Medium VLDL	Non-derived	23804	M-VLDL-PL, Phospholipids in Medium VLDL;
23508	Triglycerides in Medium VLDL	M-VLDL-TG	mmol/L	Lipoprotein subclasses	Medium VLDL	Non-derived	23808	M-VLDL-TG, Triglycerides in Medium VLDL;
23575	Cholesterol in Small HDL	S-HDL-C	mmol/L	Lipoprotein subclasses	Small HDL	Composite	23875	S-HDL-C, Cholesterol in Small HDL;
23576	Cholesteryl Esters in Small HDL	S-HDL-CE	mmol/L	Lipoprotein subclasses	Small HDL	Non-derived	23876	S-HDL-CE, Cholesteryl Esters in Small HDL;
23577	Free Cholesterol in Small HDL	S-HDL-FC	mmol/L	Lipoprotein subclasses	Small HDL	Non-derived	23877	S-HDL-FC, Free Cholesterol in Small HDL;
23573	Total Lipids in Small HDL	S-HDL-L	mmol/L	Lipoprotein subclasses	Small HDL	Composite	23873	S-HDL-L, Total Lipids in Small HDL;
23572	Concentration of Small HDL Particles	S-HDL-P	mmol/L	Lipoprotein subclasses	Small HDL	Non-derived	23872	S-HDL-P, Concentration of Small HDL Particles;
23574	Phospholipids in Small HDL	S-HDL-PL	mmol/L	Lipoprotein subclasses	Small HDL	Non-derived	23874	S-HDL-PL, Phospholipids in Small HDL;
23578	Triglycerides in Small HDL	S-HDL-TG	mmol/L	Lipoprotein subclasses	Small HDL	Non-derived	23878	S-HDL-TG, Triglycerides in Small HDL;
23547	Cholesterol in Small LDL	S-LDL-C	mmol/L	Lipoprotein subclasses	Small LDL	Composite	23847	S-LDL-C, Cholesterol in Small LDL;
23548	Cholesteryl Esters in Small LDL	S-LDL-CE	mmol/L	Lipoprotein subclasses	Small LDL	Non-derived	23848	S-LDL-CE, Cholesteryl Esters in Small LDL;
23549	Free Cholesterol in Small LDL	S-LDL-FC	mmol/L	Lipoprotein subclasses	Small LDL	Non-derived	23849	S-LDL-FC, Free Cholesterol in Small LDL;
23545	Total Lipids in Small LDL	S-LDL-L	mmol/L	Lipoprotein subclasses	Small LDL	Composite	23845	S-LDL-L, Total Lipids in Small LDL;
23544	Concentration of Small LDL Particles	S-LDL-P	mmol/L	Lipoprotein subclasses	Small LDL	Non-derived	23844	S-LDL-P, Concentration of Small LDL Particles;
23546	Phospholipids in Small LDL	S-LDL-PL	mmol/L	Lipoprotein subclasses	Small LDL	Non-derived	23846	S-LDL-PL, Phospholipids in Small LDL;
23550	Triglycerides in Small LDL	S-LDL-TG	mmol/L	Lipoprotein subclasses	Small LDL	Non-derived	23850	S-LDL-TG, Triglycerides in Small LDL;
23512	Cholesterol in Small VLDL	S-VLDL-C	mmol/L	Lipoprotein subclasses	Small LDL	Composite	23812	S-VLDL-C, Cholesterol in Small VLDL;
23513	Cholesteryl Esters in Small VLDL	S-VLDL-CE	mmol/L	Lipoprotein subclasses	Small LDL	Non-derived	23813	S-VLDL-CE, Cholesteryl Esters in Small VLDL;
23514	Free Cholesterol in Small VLDL	S-VLDL-FC	mmol/L	Lipoprotein subclasses	Small LDL	Non-derived	23814	S-VLDL-FC, Free Cholesterol in Small VLDL;
23510	Total Lipids in Small VLDL	S-VLDL-L	mmol/L	Lipoprotein subclasses	Small LDL	Composite	23810	S-VLDL-L, Total Lipids in Small VLDL;
23509	Concentration of Small VLDL Particles	S-VLDL-P	mmol/L	Lipoprotein subclasses	Small LDL	Non-derived	23809	S-VLDL-P, Concentration of Small VLDL Particles;
23511	Phospholipids in Small VLDL	S-VLDL-PL	mmol/L	Lipoprotein subclasses	Small LDL	Non-derived	23811	S-VLDL-PL, Phospholipids in Small VLDL;
23515	Triglycerides in Small VLDL	S-VLDL-TG	mmol/L	Lipoprotein subclasses	Small LDL	Non-derived	23815	S-VLDL-TG, Triglycerides in Small VLDL;
23554	Cholesterol in Very Large HDL	XL-HDL-C	mmol/L	Lipoprotein subclasses	Very large HDL	Composite	23854	XL-HDL-C, Cholesterol in Very Large HDL;
23555	Cholesteryl Esters in Very Large HDL	XL-HDL-CE	mmol/L	Lipoprotein subclasses	Very large HDL	Non-derived	23855	XL-HDL-CE, Cholesteryl Esters in Very Large HDL;
23556	Free Cholesterol in Very Large HDL	XL-HDL-FC	mmol/L	Lipoprotein subclasses	Very large HDL	Non-derived	23856	XL-HDL-FC, Free Cholesterol in Very Large HDL;
23552	Total Lipids in Very Large HDL	XL-HDL-L	mmol/L	Lipoprotein subclasses	Very large HDL	Composite	23852	XL-HDL-L, Total Lipids in Very Large HDL;
23551	Concentration of Very Large HDL Particles	XL-HDL-P	mmol/L	Lipoprotein subclasses	Very large HDL	Non-derived	23851	XL-HDL-P, Concentration of Very Large HDL Particles;
23553	Phospholipids in Very Large HDL	XL-HDL-PL	mmol/L	Lipoprotein subclasses	Very large HDL	Non-derived	23853	XL-HDL-PL, Phospholipids in Very Large HDL;
23557	Triglycerides in Very Large HDL	XL-HDL-TG	mmol/L	Lipoprotein subclasses	Very large HDL	Non-derived	23857	XL-HDL-TG, Triglycerides in Very Large HDL;
23491	Cholesterol in Very Large VLDL	XL-VLDL-C	mmol/L	Lipoprotein subclasses	Very large VLDL	Composite	23791	XL-VLDL-C, Cholesterol in Very Large VLDL;
23492	Cholesteryl Esters in Very Large VLDL	XL-VLDL-CE	mmol/L	Lipoprotein subclasses	Very large VLDL	Non-derived	23792	XL-VLDL-CE, Cholesteryl Esters in Very Large VLDL;
23493	Free Cholesterol in Very Large VLDL	XL-VLDL-FC	mmol/L	Lipoprotein subclasses	Very large VLDL	Non-derived	23793	XL-VLDL-FC, Free Cholesterol in Very Large VLDL;
23489	Total Lipids in Very Large VLDL	XL-VLDL-L	mmol/L	Lipoprotein subclasses	Very large VLDL	Composite	23789	XL-VLDL-L, Total Lipids in Very Large VLDL;
23488	Concentration of Very Large VLDL Particles	XL-VLDL-P	mmol/L	Lipoprotein subclasses	Very large VLDL	Non-derived	23788	XL-VLDL-P, Concentration of Very Large VLDL Particles;
23490	Phospholipids in Very Large VLDL	XL-VLDL-PL	mmol/L	Lipoprotein subclasses	Very large VLDL	Non-derived	23790	XL-VLDL-PL, Phospholipids in Very Large VLDL;
23494	Triglycerides in Very Large VLDL	XL-VLDL-TG	mmol/L	Lipoprotein subclasses	Very large VLDL	Non-derived	23794	XL-VLDL-TG, Triglycerides in Very Large VLDL;
23519	Cholesterol in Very Small VLDL	XS-VLDL-C	mmol/L	Lipoprotein subclasses	Very small VLDL	Composite	23819	XS-VLDL-C, Cholesterol in Very Small VLDL;
23520	Cholesteryl Esters in Very Small VLDL	XS-VLDL-CE	mmol/L	Lipoprotein subclasses	Very small VLDL	Non-derived	23820	XS-VLDL-CE, Cholesteryl Esters in Very Small VLDL;
23521	Free Cholesterol in Very Small VLDL	XS-VLDL-FC	mmol/L	Lipoprotein subclasses	Very small VLDL	Non-derived	23821	XS-VLDL-FC, Free Cholesterol in Very Small VLDL;
23517	Total Lipids in Very Small VLDL	XS-VLDL-L	mmol/L	Lipoprotein subclasses	Very small VLDL	Composite	23817	XS-VLDL-L, Total Lipids in Very Small VLDL;
23516	Concentration of Very Small VLDL Particles	XS-VLDL-P	mmol/L	Lipoprotein subclasses	Very small VLDL	Non-derived	23816	XS-VLDL-P, Concentration of Very Small VLDL Particles;
23518	Phospholipids in Very Small VLDL	XS-VLDL-PL	mmol/L	Lipoprotein subclasses	Very small VLDL	Non-derived	23818	XS-VLDL-PL, Phospholipids in Very Small VLDL;
23522	Triglycerides in Very Small VLDL	XS-VLDL-TG	mmol/L	Lipoprotein subclasses	Very small VLDL	Non-derived	23822	XS-VLDL-TG, Triglycerides in Very Small VLDL;
23484	Cholesterol in Chylomicrons and Extremely Large VLDL	XXL-VLDL-C	mmol/L	Lipoprotein subclasses	Chylomicrons and extremely large VLDL	Composite	23784	XXL-VLDL-C, Cholesterol in Chylomicrons and Extremely Large VLDL;
23485	Cholesteryl Esters in Chylomicrons and Extremely Large VLDL	XXL-VLDL-CE	mmol/L	Lipoprotein subclasses	Chylomicrons and extremely large VLDL	Non-derived	23785	XXL-VLDL-CE, Cholesteryl Esters in Chylomicrons and Extremely Large VLDL;
23486	Free Cholesterol in Chylomicrons and Extremely Large VLDL	XXL-VLDL-FC	mmol/L	Lipoprotein subclasses	Chylomicrons and extremely large VLDL	Non-derived	23786	XXL-VLDL-FC, Free Cholesterol in Chylomicrons and Extremely Large VLDL;
23482	Total Lipids in Chylomicrons and Extremely Large VLDL	XXL-VLDL-L	mmol/L	Lipoprotein subclasses	Chylomicrons and extremely large VLDL	Composite	23782	XXL-VLDL-L, Total Lipids in Chylomicrons and Extremely Large VLDL;
23481	Concentration of Chylomicrons and Extremely Large VLDL Particles	XXL-VLDL-P	mmol/L	Lipoprotein subclasses	Chylomicrons and extremely large VLDL	Non-derived	23781	XXL-VLDL-P, Concentration of Chylomicrons and Extremely Large VLDL Particles;
23483	Phospholipids in Chylomicrons and Extremely Large VLDL	XXL-VLDL-PL	mmol/L	Lipoprotein subclasses	Chylomicrons and extremely large VLDL	Non-derived	23783	XXL-VLDL-PL, Phospholipids in Chylomicrons and Extremely Large VLDL;
23487	Triglycerides in Chylomicrons and Extremely Large VLDL	XXL-VLDL-TG	mmol/L	Lipoprotein subclasses	Chylomicrons and extremely large VLDL	Non-derived	23787	XXL-VLDL-TG, Triglycerides in Chylomicrons and Extremely Large VLDL;
23435	Triglycerides to Phosphoglycerides ratio	TG/PG	ratio	Other lipids	Other lipids ratios	Ratio	23735	TG/PG, Triglycerides to Phosphoglycerides ratio;
23436	Total Cholines	Cholines	mmol/L	Other lipids	Other lipids	Non-derived	23736	Cholines, Total Cholines;
23437	Phosphatidylcholines	PC	mmol/L	Other lipids	Other lipids	Non-derived	23737	PC, Phosphatidylcholines;
23434	Phosphoglycerides	Phosphoglyc	mmol/L	Other lipids	Other lipids	Non-derived	23734	Phosphoglyc, Phosphoglycerides;
23438	Sphingomyelins	SM	mmol/L	Other lipids	Other lipids	Non-derived	23738	SM, Sphingomyelins;
23414	Phospholipids in HDL	HDL-PL	mmol/L	Phospholipids	Phospholipids	Composite	23714	HDL-PL, Phospholipids in HDL;
23413	Phospholipids in LDL	LDL-PL	mmol/L	Phospholipids	Phospholipids	Composite	23713	LDL-PL, Phospholipids in LDL;
23411	Total Phospholipids in Lipoprotein Particles	Total PL	mmol/L	Phospholipids	Phospholipids	Composite	23711	Total PL, Total Phospholipids in Lipoprotein Particles;
23412	Phospholipids in VLDL	VLDL-PL	mmol/L	Phospholipids	Phospholipids	Composite	23712	VLDL-PL, Phospholipids in VLDL;
23610	Cholesterol to Total Lipids in IDL percentage	IDL-C%	%	Relative lipoprotein lipid concentrations	IDL ratios	Percentage	23910	IDL-C%, Cholesterol to Total Lipids in IDL percentage;
23611	Cholesteryl Esters to Total Lipids in IDL percentage	IDL-CE%	%	Relative lipoprotein lipid concentrations	IDL ratios	Percentage	23911	IDL-CE%, Cholesteryl Esters to Total Lipids in IDL percentage;
23612	Free Cholesterol to Total Lipids in IDL percentage	IDL-FC%	%	Relative lipoprotein lipid concentrations	IDL ratios	Percentage	23912	IDL-FC%, Free Cholesterol to Total Lipids in IDL percentage;
23609	Phospholipids to Total Lipids in IDL percentage	IDL-PL%	%	Relative lipoprotein lipid concentrations	IDL ratios	Percentage	23909	IDL-PL%, Phospholipids to Total Lipids in IDL percentage;
23613	Triglycerides to Total Lipids in IDL percentage	IDL-TG%	%	Relative lipoprotein lipid concentrations	IDL ratios	Percentage	23913	IDL-TG%, Triglycerides to Total Lipids in IDL percentage;
23635	Cholesterol to Total Lipids in Large HDL percentage	L-HDL-C%	%	Relative lipoprotein lipid concentrations	Large HDL ratios	Percentage	23935	L-HDL-C%, Cholesterol to Total Lipids in Large HDL percentage;
23636	Cholesteryl Esters to Total Lipids in Large HDL percentage	L-HDL-CE%	%	Relative lipoprotein lipid concentrations	Large HDL ratios	Percentage	23936	L-HDL-CE%, Cholesteryl Esters to Total Lipids in Large HDL percentage;
23637	Free Cholesterol to Total Lipids in Large HDL percentage	L-HDL-FC%	%	Relative lipoprotein lipid concentrations	Large HDL ratios	Percentage	23937	L-HDL-FC%, Free Cholesterol to Total Lipids in Large HDL percentage;
23634	Phospholipids to Total Lipids in Large HDL percentage	L-HDL-PL%	%	Relative lipoprotein lipid concentrations	Large HDL ratios	Percentage	23934	L-HDL-PL%, Phospholipids to Total Lipids in Large HDL percentage;
23638	Triglycerides to Total Lipids in Large HDL percentage	L-HDL-TG%	%	Relative lipoprotein lipid concentrations	Large HDL ratios	Percentage	23938	L-HDL-TG%, Triglycerides to Total Lipids in Large HDL percentage;
23615	Cholesterol to Total Lipids in Large LDL percentage	L-LDL-C%	%	Relative lipoprotein lipid concentrations	Large LDL ratios	Percentage	23915	L-LDL-C%, Cholesterol to Total Lipids in Large LDL percentage;
23616	Cholesteryl Esters to Total Lipids in Large LDL percentage	L-LDL-CE%	%	Relative lipoprotein lipid concentrations	Large LDL ratios	Percentage	23916	L-LDL-CE%, Cholesteryl Esters to Total Lipids in Large LDL percentage;
23617	Free Cholesterol to Total Lipids in Large LDL percentage	L-LDL-FC%	%	Relative lipoprotein lipid concentrations	Large LDL ratios	Percentage	23917	L-LDL-FC%, Free Cholesterol to Total Lipids in Large LDL percentage;
23614	Phospholipids to Total Lipids in Large LDL percentage	L-LDL-PL%	%	Relative lipoprotein lipid concentrations	Large LDL ratios	Percentage	23914	L-LDL-PL%, Phospholipids to Total Lipids in Large LDL percentage;
23618	Triglycerides to Total Lipids in Large LDL percentage	L-LDL-TG%	%	Relative lipoprotein lipid concentrations	Large LDL ratios	Percentage	23918	L-LDL-TG%, Triglycerides to Total Lipids in Large LDL percentage;
23590	Cholesterol to Total Lipids in Large VLDL percentage	L-VLDL-C%	%	Relative lipoprotein lipid concentrations	Large VLDL ratios	Percentage	23890	L-VLDL-C%, Cholesterol to Total Lipids in Large VLDL percentage;
23591	Cholesteryl Esters to Total Lipids in Large VLDL percentage	L-VLDL-CE%	%	Relative lipoprotein lipid concentrations	Large VLDL ratios	Percentage	23891	L-VLDL-CE%, Cholesteryl Esters to Total Lipids in Large VLDL percentage;
23592	Free Cholesterol to Total Lipids in Large VLDL percentage	L-VLDL-FC%	%	Relative lipoprotein lipid concentrations	Large VLDL ratios	Percentage	23892	L-VLDL-FC%, Free Cholesterol to Total Lipids in Large VLDL percentage;
23589	Phospholipids to Total Lipids in Large VLDL percentage	L-VLDL-PL%	%	Relative lipoprotein lipid concentrations	Large VLDL ratios	Percentage	23889	L-VLDL-PL%, Phospholipids to Total Lipids in Large VLDL percentage;
23593	Triglycerides to Total Lipids in Large VLDL percentage	L-VLDL-TG%	%	Relative lipoprotein lipid concentrations	Large VLDL ratios	Percentage	23893	L-VLDL-TG%, Triglycerides to Total Lipids in Large VLDL percentage;
23640	Cholesterol to Total Lipids in Medium HDL percentage	M-HDL-C%	%	Relative lipoprotein lipid concentrations	Medium HDL ratios	Percentage	23940	M-HDL-C%, Cholesterol to Total Lipids in Medium HDL percentage;
23641	Cholesteryl Esters to Total Lipids in Medium HDL percentage	M-HDL-CE%	%	Relative lipoprotein lipid concentrations	Medium HDL ratios	Percentage	23941	M-HDL-CE%, Cholesteryl Esters to Total Lipids in Medium HDL percentage;
23642	Free Cholesterol to Total Lipids in Medium HDL percentage	M-HDL-FC%	%	Relative lipoprotein lipid concentrations	Medium HDL ratios	Percentage	23942	M-HDL-FC%, Free Cholesterol to Total Lipids in Medium HDL percentage;
23639	Phospholipids to Total Lipids in Medium HDL percentage	M-HDL-PL%	%	Relative lipoprotein lipid concentrations	Medium HDL ratios	Percentage	23939	M-HDL-PL%, Phospholipids to Total Lipids in Medium HDL percentage;
23643	Triglycerides to Total Lipids in Medium HDL percentage	M-HDL-TG%	%	Relative lipoprotein lipid concentrations	Medium HDL ratios	Percentage	23943	M-HDL-TG%, Triglycerides to Total Lipids in Medium HDL percentage;
23620	Cholesterol to Total Lipids in Medium LDL percentage	M-LDL-C%	%	Relative lipoprotein lipid concentrations	Medium LDL ratios	Percentage	23920	M-LDL-C%, Cholesterol to Total Lipids in Medium LDL percentage;
23621	Cholesteryl Esters to Total Lipids in Medium LDL percentage	M-LDL-CE%	%	Relative lipoprotein lipid concentrations	Medium LDL ratios	Percentage	23921	M-LDL-CE%, Cholesteryl Esters to Total Lipids in Medium LDL percentage;
23622	Free Cholesterol to Total Lipids in Medium LDL percentage	M-LDL-FC%	%	Relative lipoprotein lipid concentrations	Medium LDL ratios	Percentage	23922	M-LDL-FC%, Free Cholesterol to Total Lipids in Medium LDL percentage;
23619	Phospholipids to Total Lipids in Medium LDL percentage	M-LDL-PL%	%	Relative lipoprotein lipid concentrations	Medium LDL ratios	Percentage	23919	M-LDL-PL%, Phospholipids to Total Lipids in Medium LDL percentage;
23623	Triglycerides to Total Lipids in Medium LDL percentage	M-LDL-TG%	%	Relative lipoprotein lipid concentrations	Medium LDL ratios	Percentage	23923	M-LDL-TG%, Triglycerides to Total Lipids in Medium LDL percentage;
23595	Cholesterol to Total Lipids in Medium VLDL percentage	M-VLDL-C%	%	Relative lipoprotein lipid concentrations	Medium VLDL ratios	Percentage	23895	M-VLDL-C%, Cholesterol to Total Lipids in Medium VLDL percentage;
23596	Cholesteryl Esters to Total Lipids in Medium VLDL percentage	M-VLDL-CE%	%	Relative lipoprotein lipid concentrations	Medium VLDL ratios	Percentage	23896	M-VLDL-CE%, Cholesteryl Esters to Total Lipids in Medium VLDL percentage;
23597	Free Cholesterol to Total Lipids in Medium VLDL percentage	M-VLDL-FC%	%	Relative lipoprotein lipid concentrations	Medium VLDL ratios	Percentage	23897	M-VLDL-FC%, Free Cholesterol to Total Lipids in Medium VLDL percentage;
23594	Phospholipids to Total Lipids in Medium VLDL percentage	M-VLDL-PL%	%	Relative lipoprotein lipid concentrations	Medium VLDL ratios	Percentage	23894	M-VLDL-PL%, Phospholipids to Total Lipids in Medium VLDL percentage;
23598	Triglycerides to Total Lipids in Medium VLDL percentage	M-VLDL-TG%	%	Relative lipoprotein lipid concentrations	Medium VLDL ratios	Percentage	23898	M-VLDL-TG%, Triglycerides to Total Lipids in Medium VLDL percentage;
23645	Cholesterol to Total Lipids in Small HDL percentage	S-HDL-C%	%	Relative lipoprotein lipid concentrations	Small HDL ratios	Percentage	23945	S-HDL-C%, Cholesterol to Total Lipids in Small HDL percentage;
23646	Cholesteryl Esters to Total Lipids in Small HDL percentage	S-HDL-CE%	%	Relative lipoprotein lipid concentrations	Small HDL ratios	Percentage	23946	S-HDL-CE%, Cholesteryl Esters to Total Lipids in Small HDL percentage;
23647	Free Cholesterol to Total Lipids in Small HDL percentage	S-HDL-FC%	%	Relative lipoprotein lipid concentrations	Small HDL ratios	Percentage	23947	S-HDL-FC%, Free Cholesterol to Total Lipids in Small HDL percentage;
23644	Phospholipids to Total Lipids in Small HDL percentage	S-HDL-PL%	%	Relative lipoprotein lipid concentrations	Small HDL ratios	Percentage	23944	S-HDL-PL%, Phospholipids to Total Lipids in Small HDL percentage;
23648	Triglycerides to Total Lipids in Small HDL percentage	S-HDL-TG%	%	Relative lipoprotein lipid concentrations	Small HDL ratios	Percentage	23948	S-HDL-TG%, Triglycerides to Total Lipids in Small HDL percentage;
23625	Cholesterol to Total Lipids in Small LDL percentage	S-LDL-C%	%	Relative lipoprotein lipid concentrations	Small LDL ratios	Percentage	23925	S-LDL-C%, Cholesterol to Total Lipids in Small LDL percentage;
23626	Cholesteryl Esters to Total Lipids in Small LDL percentage	S-LDL-CE%	%	Relative lipoprotein lipid concentrations	Small LDL ratios	Percentage	23926	S-LDL-CE%, Cholesteryl Esters to Total Lipids in Small LDL percentage;
23627	Free Cholesterol to Total Lipids in Small LDL percentage	S-LDL-FC%	%	Relative lipoprotein lipid concentrations	Small LDL ratios	Percentage	23927	S-LDL-FC%, Free Cholesterol to Total Lipids in Small LDL percentage;
23624	Phospholipids to Total Lipids in Small LDL percentage	S-LDL-PL%	%	Relative lipoprotein lipid concentrations	Small LDL ratios	Percentage	23924	S-LDL-PL%, Phospholipids to Total Lipids in Small LDL percentage;
23628	Triglycerides to Total Lipids in Small LDL percentage	S-LDL-TG%	%	Relative lipoprotein lipid concentrations	Small LDL ratios	Percentage	23928	S-LDL-TG%, Triglycerides to Total Lipids in Small LDL percentage;
23600	Cholesterol to Total Lipids in Small VLDL percentage	S-VLDL-C%	%	Relative lipoprotein lipid concentrations	Small VLDL ratios	Percentage	23900	S-VLDL-C%, Cholesterol to Total Lipids in Small VLDL percentage;
23601	Cholesteryl Esters to Total Lipids in Small VLDL percentage	S-VLDL-CE%	%	Relative lipoprotein lipid concentrations	Small VLDL ratios	Percentage	23901	S-VLDL-CE%, Cholesteryl Esters to Total Lipids in Small VLDL percentage;
23602	Free Cholesterol to Total Lipids in Small VLDL percentage	S-VLDL-FC%	%	Relative lipoprotein lipid concentrations	Small VLDL ratios	Percentage	23902	S-VLDL-FC%, Free Cholesterol to Total Lipids in Small VLDL percentage;
23599	Phospholipids to Total Lipids in Small VLDL percentage	S-VLDL-PL%	%	Relative lipoprotein lipid concentrations	Small VLDL ratios	Percentage	23899	S-VLDL-PL%, Phospholipids to Total Lipids in Small VLDL percentage;
23603	Triglycerides to Total Lipids in Small VLDL percentage	S-VLDL-TG%	%	Relative lipoprotein lipid concentrations	Small VLDL ratios	Percentage	23903	S-VLDL-TG%, Triglycerides to Total Lipids in Small VLDL percentage;
23630	Cholesterol to Total Lipids in Very Large HDL percentage	XL-HDL-C%	%	Relative lipoprotein lipid concentrations	Very large HDL ratios	Percentage	23930	XL-HDL-C%, Cholesterol to Total Lipids in Very Large HDL percentage;
23631	Cholesteryl Esters to Total Lipids in Very Large HDL percentage	XL-HDL-CE%	%	Relative lipoprotein lipid concentrations	Very large HDL ratios	Percentage	23931	XL-HDL-CE%, Cholesteryl Esters to Total Lipids in Very Large HDL percentage;
23632	Free Cholesterol to Total Lipids in Very Large HDL percentage	XL-HDL-FC%	%	Relative lipoprotein lipid concentrations	Very large HDL ratios	Percentage	23932	XL-HDL-FC%, Free Cholesterol to Total Lipids in Very Large HDL percentage;
23629	Phospholipids to Total Lipids in Very Large HDL percentage	XL-HDL-PL%	%	Relative lipoprotein lipid concentrations	Very large HDL ratios	Percentage	23929	XL-HDL-PL%, Phospholipids to Total Lipids in Very Large HDL percentage;
23633	Triglycerides to Total Lipids in Very Large HDL percentage	XL-HDL-TG%	%	Relative lipoprotein lipid concentrations	Very large HDL ratios	Percentage	23933	XL-HDL-TG%, Triglycerides to Total Lipids in Very Large HDL percentage;
23585	Cholesterol to Total Lipids in Very Large VLDL percentage	XL-VLDL-C%	%	Relative lipoprotein lipid concentrations	Very large VLDL ratios	Percentage	23885	XL-VLDL-C%, Cholesterol to Total Lipids in Very Large VLDL percentage;
23586	Cholesteryl Esters to Total Lipids in Very Large VLDL percentage	XL-VLDL-CE%	%	Relative lipoprotein lipid concentrations	Very large VLDL ratios	Percentage	23886	XL-VLDL-CE%, Cholesteryl Esters to Total Lipids in Very Large VLDL percentage;
23587	Free Cholesterol to Total Lipids in Very Large VLDL percentage	XL-VLDL-FC%	%	Relative lipoprotein lipid concentrations	Very large VLDL ratios	Percentage	23887	XL-VLDL-FC%, Free Cholesterol to Total Lipids in Very Large VLDL percentage;
23584	Phospholipids to Total Lipids in Very Large VLDL percentage	XL-VLDL-PL%	%	Relative lipoprotein lipid concentrations	Very large VLDL ratios	Percentage	23884	XL-VLDL-PL%, Phospholipids to Total Lipids in Very Large VLDL percentage;
23588	Triglycerides to Total Lipids in Very Large VLDL percentage	XL-VLDL-TG%	%	Relative lipoprotein lipid concentrations	Very large VLDL ratios	Percentage	23888	XL-VLDL-TG%, Triglycerides to Total Lipids in Very Large VLDL percentage;
23605	Cholesterol to Total Lipids in Very Small VLDL percentage	XS-VLDL-C%	%	Relative lipoprotein lipid concentrations	Very small VLDL ratios	Percentage	23905	XS-VLDL-C%, Cholesterol to Total Lipids in Very Small VLDL percentage;
23606	Cholesteryl Esters to Total Lipids in Very Small VLDL percentage	XS-VLDL-CE%	%	Relative lipoprotein lipid concentrations	Very small VLDL ratios	Percentage	23906	XS-VLDL-CE%, Cholesteryl Esters to Total Lipids in Very Small VLDL percentage;
23607	Free Cholesterol to Total Lipids in Very Small VLDL percentage	XS-VLDL-FC%	%	Relative lipoprotein lipid concentrations	Very small VLDL ratios	Percentage	23907	XS-VLDL-FC%, Free Cholesterol to Total Lipids in Very Small VLDL percentage;
23604	Phospholipids to Total Lipids in Very Small VLDL percentage	XS-VLDL-PL%	%	Relative lipoprotein lipid concentrations	Very small VLDL ratios	Percentage	23904	XS-VLDL-PL%, Phospholipids to Total Lipids in Very Small VLDL percentage;
23608	Triglycerides to Total Lipids in Very Small VLDL percentage	XS-VLDL-TG%	%	Relative lipoprotein lipid concentrations	Very small VLDL ratios	Percentage	23908	XS-VLDL-TG%, Triglycerides to Total Lipids in Very Small VLDL percentage;
23580	Cholesterol to Total Lipids in Chylomicrons and Extremely Large VLDL percentage	XXL-VLDL-C%	%	Relative lipoprotein lipid concentrations	Chylomicrons and extremely large VLDL ratios	Percentage	23880	XXL-VLDL-C%, Cholesterol to Total Lipids in Chylomicrons and Extremely Large VLDL percentage;
23581	Cholesteryl Esters to Total Lipids in Chylomicrons and Extremely Large VLDL percentage	XXL-VLDL-CE%	%	Relative lipoprotein lipid concentrations	Chylomicrons and extremely large VLDL ratios	Percentage	23881	XXL-VLDL-CE%, Cholesteryl Esters to Total Lipids in Chylomicrons and Extremely Large VLDL percentage;
23582	Free Cholesterol to Total Lipids in Chylomicrons and Extremely Large VLDL percentage	XXL-VLDL-FC%	%	Relative lipoprotein lipid concentrations	Chylomicrons and extremely large VLDL ratios	Percentage	23882	XXL-VLDL-FC%, Free Cholesterol to Total Lipids in Chylomicrons and Extremely Large VLDL percentage;
23579	Phospholipids to Total Lipids in Chylomicrons and Extremely Large VLDL percentage	XXL-VLDL-PL%	%	Relative lipoprotein lipid concentrations	Chylomicrons and extremely large VLDL ratios	Percentage	23879	XXL-VLDL-PL%, Phospholipids to Total Lipids in Chylomicrons and Extremely Large VLDL percentage;
23583	Triglycerides to Total Lipids in Chylomicrons and Extremely Large VLDL percentage	XXL-VLDL-TG%	%	Relative lipoprotein lipid concentrations	Chylomicrons and extremely large VLDL ratios	Percentage	23883	XXL-VLDL-TG%, Triglycerides to Total Lipids in Chylomicrons and Extremely Large VLDL percentage;
23426	Total Lipids in HDL	HDL-L	mmol/L	Total lipids	Total lipids	Composite	23726	HDL-L, Total Lipids in HDL;
23425	Total Lipids in LDL	LDL-L	mmol/L	Total lipids	Total lipids	Composite	23725	LDL-L, Total Lipids in LDL;
23423	Total Lipids in Lipoprotein Particles	Total L	mmol/L	Total lipids	Total lipids	Composite	23723	Total L, Total Lipids in Lipoprotein Particles;
23424	Total Lipids in VLDL	VLDL-L	mmol/L	Total lipids	Total lipids	Composite	23724	VLDL-L, Total Lipids in VLDL;
23410	Triglycerides in HDL	HDL-TG	mmol/L	Triglycerides	Triglycerides	Composite	23710	HDL-TG, Triglycerides in HDL;
23409	Triglycerides in LDL	LDL-TG	mmol/L	Triglycerides	Triglycerides	Composite	23709	LDL-TG, Triglycerides in LDL;
23407	Total Triglycerides	Total TG	mmol/L	Triglycerides	Triglycerides	Composite	23707	Total TG, Total Triglycerides;
23408	Triglycerides in VLDL	VLDL-TG	mmol/L	Triglycerides	Triglycerides	Composite	23708	VLDL-TG, Triglycerides in VLDL;

## Sheet: S2
Table S2	Detailed dementia outcome definition
Phenotype	Description	Field ID	Matching Code	Exclusion Criteria	Eligable participants	Incident Event Rate (%)
ACD	Date of all cause dementia report	42018		Baseline dementia	5274	1.92369
	Source of all cause dementia report	42019	1;2;11;12;20;21
	Date of alzheimer's disease report	42020
	Source of alzheimer's disease report	42021	1;2;11;12;20;21
	Date of vascular dementia report	42022
	Source of vascular dementia report	42023	1;2;11;12;20;21
	Date of frontotemporal dementia report	42024
	Source of frontotemporal dementia report	42025	1;2;11;12;20;21
	Date G30 first reported (alzheimer's disease)	131036
	Source of report of G30 (alzheimer's disease)	131037	20;21;30;31;40;41
	Date F00 first reported (dementia in alzheimer's disease)	130836
	Source of report of F00 (dementia in alzheimer's disease)	130837	20;21;30;31;40;41
	Date F01 first reported (vascular dementia)	130838
	Source of report of F01 (vascular dementia)	130839	20;21;30;31;40;41
	Date F02 first reported (dementia in other diseases classified elsewhere)	130840
	Source of report of F02 (dementia in other diseases classified elsewhere)	130841	20;21;30;31;40;41
	Date F03 first reported (unspecified dementia)	130842
	Source of report of F03 (unspecified dementia)	130843	20;21;30;31;40;41
	Death register-Underlying (primary) cause of death: ICD10	40001	F01.1;F01.2;F01.9;F03;G30.0;G30.1;G30.9
	Death register-Contributory (secondary) causes of death: ICD10	40002	F01.1;F01.9;F03;G30.0;G30.1;G30.9
	Date of first in-patient diagnosis - ICD10	41280
	Diagnoses - ICD10	41270	F00.0;F00.1;F00.2;F00.9;F01.0;F01.1;F01.2;F01.3;F01.8;F01.9;F02.0;F02.1;F02.2;F02.3;F02.4;F02.8;F03;G30.0;G30.1;G30.8;G30.9
AD	Date of alzheimer's disease report	42020		Baseline dementia	2346	0.855705
	Source of alzheimer's disease report	42021	1;2;11;12;20;21
	Date G30 first reported (alzheimer's disease)	131036
	Source of report of G30 (alzheimer's disease)	131037	20;21;30;31;40;41
	Date F00 first reported (dementia in alzheimer's disease)	130836
	Source of report of F00 (dementia in alzheimer's disease)	130837	20;21;30;31;40;41
	Death register-Underlying (primary) cause of death: ICD10	40001	G30.0;G30.1;G30.9
	Death register-Contributory (secondary) causes of death: ICD10	40002	G30.0;G30.1;G30.9
	Date of first in-patient diagnosis - ICD10	41280
	Diagnoses - ICD10	41270	F00.0;F00.1;F00.2;F00.9;G30.0;G30.1;G30.8;G30.9
VaD	Date of vascular dementia report	42022		Baseline dementia	1221	0.44536
	Source of vascular dementia report	42023	1;2;11;12;20;21
	Date F01 first reported (vascular dementia)	130838
	Source of report of F01 (vascular dementia)	130839	20;21;30;31;40;41
	Death register-Underlying (primary) cause of death: ICD10	40001	F01.1;F01.2;F01.9
	Death register-Contributory (secondary) causes of death: ICD10	40002	F01.1;F01.9
	Date of first in-patient diagnosis - ICD10	41280
	Diagnoses - ICD10	41270	F01.0;F01.1;F01.2;F01.3;F01.8;F01.9

## Sheet: S3
Table S3	All 249 metabolites baseline characters of the study participants by dementia case-control status
Characteristics	Overall	Control	Incident dementia		Incident AD		Incident VaD
	N = 274,160	N = 268,886	N = 5,274	P	N = 2,346	P	N = 1,221	P
Ala, mmol/L	0.29 [0.24, 0.34]	0.29 [0.24, 0.34]	0.29 [0.24, 0.35]	0.043	0.29 [0.24, 0.35]	0.477	0.30 [0.25, 0.36]	<0.001
Gln, mmol/L	0.55 [0.50, 0.61]	0.55 [0.50, 0.61]	0.56 [0.50, 0.61]	<0.001	0.56 [0.51, 0.61]	<0.001	0.55 [0.50, 0.61]	0.393
Gly, mmol/L	0.16 [0.13, 0.20]	0.16 [0.13, 0.20]	0.16 [0.13, 0.20]	<0.001	0.16 [0.13, 0.20]	0.23	0.15 [0.12, 0.19]	<0.001
His, mmol/L	0.06 [0.06, 0.07]	0.06 [0.06, 0.07]	0.06 [0.06, 0.07]	<0.001	0.06 [0.06, 0.07]	<0.001	0.06 [0.06, 0.07]	<0.001
Phe, mmol/L	0.05 [0.04, 0.05]	0.05 [0.04, 0.05]	0.05 [0.04, 0.05]	<0.001	0.05 [0.04, 0.05]	0.543	0.05 [0.04, 0.05]	<0.001
Tyr, mmol/L	0.06 [0.05, 0.07]	0.06 [0.05, 0.07]	0.06 [0.05, 0.07]	<0.001	0.06 [0.05, 0.07]	0.001	0.06 [0.05, 0.07]	<0.001
Ile, mmol/L	0.05 [0.04, 0.06]	0.05 [0.04, 0.06]	0.05 [0.04, 0.06]	0.016	0.05 [0.04, 0.06]	<0.001	0.05 [0.04, 0.06]	0.057
Leu, mmol/L	0.10 [0.08, 0.12]	0.10 [0.08, 0.12]	0.10 [0.08, 0.12]	<0.001	0.10 [0.08, 0.12]	<0.001	0.10 [0.08, 0.12]	0.808
Total BCAA, mmol/L	0.35 [0.31, 0.41]	0.35 [0.31, 0.41]	0.35 [0.30, 0.41]	<0.001	0.34 [0.30, 0.40]	<0.001	0.36 [0.30, 0.42]	0.261
Val, mmol/L	0.21 [0.18, 0.23]	0.21 [0.18, 0.23]	0.20 [0.18, 0.23]	<0.001	0.20 [0.18, 0.23]	<0.001	0.21 [0.18, 0.24]	0.142
ApoA1, g/l	1.44 [1.29, 1.61]	1.44 [1.29, 1.61]	1.42 [1.26, 1.59]	<0.001	1.43 [1.28, 1.61]	0.232	1.39 [1.24, 1.55]	<0.001
ApoB, g/l	0.83 [0.71, 0.97]	0.83 [0.71, 0.98]	0.80 [0.66, 0.96]	<0.001	0.82 [0.68, 0.98]	<0.001	0.78 [0.63, 0.94]	<0.001
ApoB/ApoA1	0.58 [0.47, 0.70]	0.58 [0.47, 0.70]	0.56 [0.46, 0.68]	<0.001	0.57 [0.46, 0.69]	0.003	0.56 [0.46, 0.67]	<0.001
Clinical LDL-C, mmol/L	2.52 [2.04, 3.02]	2.52 [2.05, 3.02]	2.37 [1.83, 2.95]	<0.001	2.47 [1.91, 3.01]	<0.001	2.21 [1.71, 2.83]	<0.001
HDL-C, mmol/L	1.28 [1.08, 1.52]	1.28 [1.08, 1.52]	1.24 [1.05, 1.49]	<0.001	1.27 [1.06, 1.53]	0.156	1.20 [1.02, 1.43]	<0.001
LDL-C, mmol/L	1.72 [1.44, 2.03]	1.72 [1.44, 2.03]	1.64 [1.33, 1.98]	<0.001	1.69 [1.37, 2.02]	<0.001	1.57 [1.24, 1.91]	<0.001
Remnant-C, mmol/L	1.53 [1.26, 1.82]	1.53 [1.26, 1.82]	1.47 [1.16, 1.79]	<0.001	1.50 [1.20, 1.83]	0.001	1.39 [1.09, 1.75]	<0.001
Total C, mmol/L	4.60 [3.99, 5.23]	4.60 [4.00, 5.24]	4.43 [3.69, 5.17]	<0.001	4.54 [3.79, 5.28]	0.001	4.21 [3.51, 4.97]	<0.001
VLDL-C, mmol/L	0.70 [0.54, 0.88]	0.70 [0.54, 0.88]	0.67 [0.51, 0.85]	<0.001	0.68 [0.52, 0.87]	0.005	0.65 [0.50, 0.84]	<0.001
Non-HDL-C, mmol/L	3.26 [2.72, 3.84]	3.26 [2.72, 3.84]	3.10 [2.49, 3.77]	<0.001	3.21 [2.57, 3.84]	<0.001	2.94 [2.36, 3.66]	<0.001
HDL-CE, mmol/L	1.00 [0.84, 1.19]	1.00 [0.84, 1.19]	0.97 [0.81, 1.16]	<0.001	0.99 [0.82, 1.19]	0.083	0.94 [0.79, 1.12]	<0.001
LDL-CE, mmol/L	1.26 [1.06, 1.49]	1.26 [1.06, 1.49]	1.21 [0.98, 1.45]	<0.001	1.24 [1.01, 1.48]	<0.001	1.16 [0.92, 1.40]	<0.001
Total CE, mmol/L	3.35 [2.91, 3.80]	3.35 [2.91, 3.80]	3.22 [2.69, 3.75]	<0.001	3.30 [2.76, 3.85]	0.001	3.07 [2.54, 3.61]	<0.001
VLDL-CE, mmol/L	0.42 [0.33, 0.52]	0.42 [0.33, 0.52]	0.40 [0.30, 0.51]	<0.001	0.41 [0.31, 0.52]	0.001	0.38 [0.29, 0.49]	<0.001
DHA%	1.92 [1.55, 2.35]	1.92 [1.55, 2.35]	1.92 [1.54, 2.39]	0.155	1.96 [1.57, 2.41]	<0.001	1.89 [1.52, 2.38]	0.573
LA%	29.10 [26.74, 31.24]	29.12 [26.76, 31.25]	28.06 [25.72, 30.38]	<0.001	28.26 [26.12, 30.46]	<0.001	27.34 [24.90, 29.70]	<0.001
MUFA%	23.47 [21.84, 25.42]	23.47 [21.83, 25.41]	23.80 [22.09, 25.78]	<0.001	23.64 [21.94, 25.60]	0.003	24.16 [22.36, 26.32]	<0.001
Omega-3%	4.17 [3.34, 5.17]	4.17 [3.34, 5.16]	4.29 [3.46, 5.33]	<0.001	4.34 [3.51, 5.37]	<0.001	4.31 [3.46, 5.35]	0.001
Omega-6/Omega-3	9.01 [7.16, 11.48]	9.02 [7.16, 11.49]	8.62 [6.85, 10.91]	<0.001	8.54 [6.84, 10.66]	<0.001	8.47 [6.71, 10.67]	<0.001
Omega-6%	38.36 [35.72, 40.42]	38.37 [35.73, 40.43]	37.70 [35.03, 39.80]	<0.001	37.82 [35.37, 39.83]	<0.001	37.13 [34.20, 39.48]	<0.001
PUFA/MUFA	1.82 [1.58, 2.05]	1.82 [1.58, 2.05]	1.77 [1.53, 2.01]	<0.001	1.79 [1.55, 2.02]	<0.001	1.72 [1.47, 1.97]	<0.001
PUFA%	42.76 [40.04, 44.88]	42.77 [40.05, 44.89]	42.15 [39.46, 44.50]	<0.001	42.35 [39.73, 44.58]	<0.001	41.69 [38.68, 44.27]	<0.001
SFA%	33.90 [32.75, 35.16]	33.89 [32.74, 35.16]	34.09 [32.88, 35.40]	<0.001	34.07 [32.92, 35.33]	<0.001	34.17 [32.83, 35.61]	<0.001
Unsaturation	1.36 [1.31, 1.41]	1.36 [1.31, 1.41]	1.35 [1.30, 1.41]	<0.001	1.36 [1.30, 1.41]	0.969	1.34 [1.28, 1.40]	<0.001
DHA, mmol/L	0.22 [0.18, 0.28]	0.22 [0.18, 0.28]	0.22 [0.18, 0.28]	0.392	0.23 [0.18, 0.29]	0.002	0.22 [0.17, 0.28]	0.051
LA, mmol/L	3.42 [2.99, 3.88]	3.42 [2.99, 3.88]	3.28 [2.79, 3.80]	<0.001	3.34 [2.85, 3.85]	<0.001	3.18 [2.70, 3.71]	<0.001
MUFA, mmol/L	2.76 [2.31, 3.34]	2.76 [2.31, 3.34]	2.78 [2.32, 3.36]	0.172	2.79 [2.33, 3.36]	0.204	2.80 [2.33, 3.40]	0.094
Omega-3, mmol/L	0.50 [0.38, 0.65]	0.50 [0.38, 0.65]	0.51 [0.38, 0.66]	0.002	0.52 [0.40, 0.67]	<0.001	0.50 [0.39, 0.66]	0.138
Omega-6, mmol/L	4.47 [4.04, 4.93]	4.47 [4.04, 4.94]	4.35 [3.89, 4.86]	<0.001	4.41 [3.94, 4.90]	<0.001	4.29 [3.80, 4.79]	<0.001
PUFA, mmol/L	4.99 [4.49, 5.54]	4.99 [4.49, 5.54]	4.88 [4.33, 5.48]	<0.001	4.97 [4.42, 5.55]	0.032	4.81 [4.24, 5.40]	<0.001
SFA, mmol/L	3.99 [3.46, 4.64]	3.99 [3.46, 4.64]	4.01 [3.43, 4.66]	0.59	4.03 [3.46, 4.69]	0.215	3.98 [3.40, 4.67]	0.286
Total FA, mmol/L	11.79 [10.38, 13.46]	11.80 [10.38, 13.46]	11.71 [10.23, 13.44]	0.006	11.77 [10.37, 13.52]	0.881	11.62 [10.06, 13.43]	0.012
Albumin, g/l	39.34 [37.26, 41.43]	39.35 [37.27, 41.44]	38.80 [36.75, 40.86]	<0.001	38.89 [36.90, 40.92]	<0.001	38.57 [36.60, 40.60]	<0.001
Creatinine, mmol/L	0.07 [0.06, 0.08]	0.07 [0.06, 0.08]	0.07 [0.06, 0.08]	<0.001	0.07 [0.06, 0.08]	<0.001	0.07 [0.06, 0.08]	<0.001
HDL-FC, mmol/L	0.28 [0.24, 0.34]	0.28 [0.24, 0.34]	0.28 [0.24, 0.33]	<0.001	0.28 [0.24, 0.34]	0.883	0.27 [0.23, 0.32]	<0.001
LDL-FC, mmol/L	0.46 [0.38, 0.54]	0.46 [0.38, 0.54]	0.44 [0.35, 0.53]	<0.001	0.46 [0.36, 0.55]	<0.001	0.41 [0.32, 0.51]	<0.001
Total FC, mmol/L	1.25 [1.08, 1.44]	1.25 [1.08, 1.44]	1.21 [1.00, 1.42]	<0.001	1.23 [1.03, 1.45]	0.001	1.15 [0.95, 1.37]	<0.001
VLDL-FC, mmol/L	0.28 [0.21, 0.36]	0.28 [0.21, 0.36]	0.27 [0.20, 0.35]	<0.001	0.27 [0.21, 0.35]	0.036	0.27 [0.20, 0.35]	0.001
Citrate, mmol/L	0.06 [0.06, 0.07]	0.06 [0.06, 0.07]	0.07 [0.06, 0.08]	<0.001	0.07 [0.06, 0.08]	<0.001	0.07 [0.06, 0.08]	<0.001
Glu, mmol/L	3.56 [3.12, 4.04]	3.56 [3.11, 4.03]	3.73 [3.26, 4.30]	<0.001	3.70 [3.26, 4.27]	<0.001	3.81 [3.32, 4.45]	<0.001
Lactate, mmol/L	3.83 [3.16, 4.58]	3.83 [3.16, 4.58]	3.80 [3.14, 4.52]	0.007	3.78 [3.13, 4.51]	0.01	3.79 [3.16, 4.49]	0.316
Pyruvate, mmol/L	0.08 [0.06, 0.10]	0.08 [0.06, 0.10]	0.08 [0.06, 0.10]	0.996	0.08 [0.06, 0.09]	0.758	0.08 [0.06, 0.09]	0.503
GlycA, mmol/L	0.80 [0.73, 0.89]	0.80 [0.73, 0.88]	0.82 [0.74, 0.90]	<0.001	0.82 [0.74, 0.89]	<0.001	0.84 [0.75, 0.92]	<0.001
Acetate, mmol/L	0.01 [0.01, 0.02]	0.01 [0.01, 0.02]	0.02 [0.01, 0.02]	0.193	0.02 [0.01, 0.02]	0.839	0.01 [0.01, 0.02]	0.104
Acetoacetate, mmol/L	0.01 [0.01, 0.02]	0.01 [0.01, 0.02]	0.01 [0.01, 0.02]	<0.001	0.01 [0.01, 0.02]	<0.001	0.01 [0.01, 0.02]	<0.001
Acetone, mmol/L	0.01 [0.01, 0.02]	0.01 [0.01, 0.02]	0.01 [0.01, 0.02]	<0.001	0.01 [0.01, 0.02]	<0.001	0.01 [0.01, 0.02]	<0.001
3-Hydroxybutyrate, mmol/L	0.04 [0.03, 0.07]	0.04 [0.03, 0.07]	0.05 [0.03, 0.08]	<0.001	0.05 [0.03, 0.08]	<0.001	0.05 [0.03, 0.08]	<0.001
HDL-P, mmol/L	0.02 [0.01, 0.02]	0.02 [0.01, 0.02]	0.01 [0.01, 0.02]	<0.001	0.02 [0.01, 0.02]	0.01	0.01 [0.01, 0.02]	<0.001
LDL-P, mmol/L	0.00 [0.00, 0.00]	0.00 [0.00, 0.00]	0.00 [0.00, 0.00]	<0.001	0.00 [0.00, 0.00]	<0.001	0.00 [0.00, 0.00]	<0.001
Total P, mmol/L	0.02 [0.02, 0.02]	0.02 [0.02, 0.02]	0.02 [0.01, 0.02]	<0.001	0.02 [0.01, 0.02]	0.004	0.02 [0.01, 0.02]	<0.001
VLDL-P, mmol/L	0.00 [0.00, 0.00]	0.00 [0.00, 0.00]	0.00 [0.00, 0.00]	<0.001	0.00 [0.00, 0.00]	0.277	0.00 [0.00, 0.00]	0.001
HDL size, nm	9.60 [9.49, 9.76]	9.60 [9.49, 9.76]	9.60 [9.48, 9.76]	0.063	9.61 [9.49, 9.77]	0.134	9.57 [9.47, 9.72]	<0.001
LDL size, nm	23.94 [23.87, 23.99]	23.94 [23.87, 23.99]	23.92 [23.86, 23.98]	<0.001	23.93 [23.87, 23.98]	<0.001	23.91 [23.84, 23.97]	<0.001
VLDL size, nm	38.61 [37.71, 39.54]	38.61 [37.71, 39.54]	38.61 [37.69, 39.55]	0.83	38.56 [37.65, 39.49]	0.038	38.75 [37.77, 39.75]	<0.001
XXL-VLDL-C, mmol/L	0.05 [0.02, 0.08]	0.05 [0.02, 0.08]	0.05 [0.02, 0.08]	0.233	0.05 [0.02, 0.08]	0.583	0.05 [0.03, 0.08]	0.002
XXL-VLDL-CE, mmol/L	0.03 [0.01, 0.04]	0.03 [0.01, 0.04]	0.03 [0.01, 0.04]	0.848	0.03 [0.01, 0.04]	0.354	0.03 [0.01, 0.05]	0.034
XXL-VLDL-FC, mmol/L	0.02 [0.01, 0.03]	0.02 [0.01, 0.03]	0.02 [0.01, 0.04]	0.019	0.02 [0.01, 0.03]	0.926	0.02 [0.01, 0.04]	<0.001
XXL-VLDL-L, mmol/L	0.17 [0.07, 0.33]	0.17 [0.07, 0.33]	0.17 [0.07, 0.33]	0.024	0.16 [0.07, 0.32]	0.69	0.19 [0.08, 0.36]	<0.001
XXL-VLDL-P, mmol/L	0.00 [0.00, 0.00]	0.00 [0.00, 0.00]	0.00 [0.00, 0.00]	0.004	0.00 [0.00, 0.00]	0.934	0.00 [0.00, 0.00]	<0.001
XXL-VLDL-PL, mmol/L	0.03 [0.01, 0.05]	0.03 [0.01, 0.05]	0.03 [0.01, 0.05]	0.002	0.03 [0.01, 0.05]	0.937	0.03 [0.01, 0.06]	<0.001
XXL-VLDL-TG, mmol/L	0.09 [0.03, 0.20]	0.09 [0.03, 0.20]	0.10 [0.04, 0.20]	0.024	0.09 [0.03, 0.19]	0.588	0.11 [0.04, 0.22]	<0.001
IDL-C, mmol/L	0.83 [0.69, 0.98]	0.83 [0.69, 0.98]	0.79 [0.62, 0.96]	<0.001	0.83 [0.64, 0.99]	0.003	0.73 [0.58, 0.92]	<0.001
IDL-CE, mmol/L	0.61 [0.51, 0.72]	0.61 [0.51, 0.72]	0.58 [0.45, 0.71]	<0.001	0.61 [0.47, 0.73]	0.001	0.54 [0.42, 0.68]	<0.001
IDL-FC, mmol/L	0.22 [0.18, 0.26]	0.22 [0.18, 0.26]	0.21 [0.16, 0.25]	<0.001	0.22 [0.17, 0.26]	0.049	0.19 [0.15, 0.24]	<0.001
IDL-L, mmol/L	1.22 [1.03, 1.42]	1.22 [1.03, 1.42]	1.17 [0.94, 1.40]	<0.001	1.22 [0.98, 1.43]	0.015	1.09 [0.90, 1.35]	<0.001
IDL-P, mmol/L	0.00 [0.00, 0.00]	0.00 [0.00, 0.00]	0.00 [0.00, 0.00]	<0.001	0.00 [0.00, 0.00]	0.003	0.00 [0.00, 0.00]	<0.001
IDL-PL, mmol/L	0.29 [0.25, 0.33]	0.29 [0.25, 0.33]	0.28 [0.23, 0.33]	<0.001	0.29 [0.24, 0.34]	0.019	0.26 [0.22, 0.32]	<0.001
IDL-TG, mmol/L	0.10 [0.08, 0.11]	0.10 [0.08, 0.11]	0.10 [0.08, 0.12]	<0.001	0.10 [0.08, 0.12]	<0.001	0.10 [0.08, 0.12]	0.002
L-HDL-C, mmol/L	0.26 [0.17, 0.39]	0.26 [0.17, 0.39]	0.24 [0.16, 0.37]	<0.001	0.25 [0.17, 0.40]	0.928	0.23 [0.15, 0.34]	<0.001
L-HDL-CE, mmol/L	0.20 [0.13, 0.30]	0.20 [0.13, 0.30]	0.19 [0.12, 0.29]	<0.001	0.20 [0.13, 0.31]	0.766	0.17 [0.12, 0.26]	<0.001
L-HDL-FC, mmol/L	0.06 [0.04, 0.09]	0.06 [0.04, 0.09]	0.06 [0.04, 0.09]	<0.001	0.06 [0.04, 0.09]	0.518	0.05 [0.03, 0.08]	<0.001
L-HDL-L, mmol/L	0.58 [0.41, 0.83]	0.58 [0.41, 0.83]	0.56 [0.40, 0.81]	<0.001	0.58 [0.41, 0.85]	0.554	0.52 [0.37, 0.74]	<0.001
L-HDL-P, mmol/L	0.00 [0.00, 0.00]	0.00 [0.00, 0.00]	0.00 [0.00, 0.00]	<0.001	0.00 [0.00, 0.00]	0.751	0.00 [0.00, 0.00]	<0.001
L-HDL-PL, mmol/L	0.29 [0.21, 0.41]	0.29 [0.21, 0.41]	0.28 [0.21, 0.40]	0.001	0.29 [0.21, 0.42]	0.33	0.27 [0.20, 0.37]	<0.001
L-HDL-TG, mmol/L	0.03 [0.02, 0.04]	0.03 [0.02, 0.04]	0.03 [0.02, 0.04]	<0.001	0.03 [0.02, 0.04]	<0.001	0.03 [0.02, 0.04]	0.901
L-LDL-C, mmol/L	1.12 [0.94, 1.32]	1.12 [0.94, 1.32]	1.06 [0.86, 1.29]	<0.001	1.11 [0.89, 1.32]	<0.001	1.01 [0.81, 1.24]	<0.001
L-LDL-CE, mmol/L	0.83 [0.70, 0.97]	0.83 [0.70, 0.97]	0.79 [0.64, 0.95]	<0.001	0.82 [0.66, 0.97]	<0.001	0.75 [0.60, 0.92]	<0.001
L-LDL-FC, mmol/L	0.29 [0.24, 0.35]	0.29 [0.24, 0.35]	0.28 [0.22, 0.34]	<0.001	0.29 [0.23, 0.35]	<0.001	0.26 [0.20, 0.32]	<0.001
L-LDL-L, mmol/L	1.57 [1.33, 1.83]	1.57 [1.33, 1.83]	1.50 [1.23, 1.80]	<0.001	1.55 [1.27, 1.84]	0.001	1.43 [1.16, 1.74]	<0.001
L-LDL-P, mmol/L	0.00 [0.00, 0.00]	0.00 [0.00, 0.00]	0.00 [0.00, 0.00]	<0.001	0.00 [0.00, 0.00]	<0.001	0.00 [0.00, 0.00]	<0.001
L-LDL-PL, mmol/L	0.35 [0.30, 0.41]	0.35 [0.30, 0.41]	0.34 [0.28, 0.40]	<0.001	0.35 [0.28, 0.41]	<0.001	0.32 [0.26, 0.39]	<0.001
L-LDL-TG, mmol/L	0.09 [0.08, 0.11]	0.09 [0.08, 0.11]	0.10 [0.08, 0.11]	<0.001	0.10 [0.08, 0.11]	<0.001	0.10 [0.08, 0.12]	0.004
L-VLDL-C, mmol/L	0.09 [0.06, 0.13]	0.09 [0.06, 0.13]	0.09 [0.06, 0.13]	0.003	0.09 [0.06, 0.13]	0.053	0.09 [0.06, 0.13]	0.449
L-VLDL-CE, mmol/L	0.05 [0.03, 0.07]	0.05 [0.03, 0.07]	0.05 [0.03, 0.06]	<0.001	0.05 [0.03, 0.06]	0.009	0.05 [0.03, 0.06]	0.005
L-VLDL-FC, mmol/L	0.04 [0.03, 0.06]	0.04 [0.03, 0.06]	0.04 [0.03, 0.06]	0.238	0.04 [0.03, 0.06]	0.208	0.04 [0.03, 0.06]	0.258
L-VLDL-L, mmol/L	0.31 [0.20, 0.44]	0.31 [0.20, 0.44]	0.31 [0.20, 0.44]	0.149	0.30 [0.20, 0.43]	0.1	0.32 [0.20, 0.45]	0.208
L-VLDL-P, mmol/L	0.00 [0.00, 0.00]	0.00 [0.00, 0.00]	0.00 [0.00, 0.00]	0.551	0.00 [0.00, 0.00]	0.284	0.00 [0.00, 0.00]	0.082
L-VLDL-PL, mmol/L	0.06 [0.04, 0.09]	0.06 [0.04, 0.09]	0.06 [0.04, 0.09]	0.554	0.06 [0.04, 0.09]	0.211	0.06 [0.04, 0.09]	0.072
L-VLDL-TG, mmol/L	0.15 [0.10, 0.22]	0.15 [0.10, 0.22]	0.15 [0.10, 0.22]	0.278	0.15 [0.09, 0.22]	0.078	0.16 [0.10, 0.23]	0.049
M-HDL-C, mmol/L	0.49 [0.41, 0.58]	0.49 [0.41, 0.58]	0.48 [0.40, 0.57]	<0.001	0.48 [0.41, 0.58]	0.11	0.46 [0.39, 0.55]	<0.001
M-HDL-CE, mmol/L	0.40 [0.34, 0.47]	0.40 [0.34, 0.47]	0.39 [0.33, 0.47]	<0.001	0.40 [0.34, 0.47]	0.077	0.38 [0.32, 0.45]	<0.001
M-HDL-FC, mmol/L	0.09 [0.07, 0.10]	0.09 [0.07, 0.10]	0.08 [0.07, 0.10]	<0.001	0.09 [0.07, 0.10]	0.387	0.08 [0.07, 0.10]	<0.001
M-HDL-L, mmol/L	1.03 [0.89, 1.18]	1.03 [0.89, 1.19]	1.01 [0.87, 1.17]	<0.001	1.02 [0.88, 1.19]	0.242	0.98 [0.85, 1.14]	<0.001
M-HDL-P, mmol/L	0.00 [0.00, 0.00]	0.00 [0.00, 0.00]	0.00 [0.00, 0.00]	<0.001	0.00 [0.00, 0.00]	0.191	0.00 [0.00, 0.00]	<0.001
M-HDL-PL, mmol/L	0.48 [0.42, 0.55]	0.48 [0.42, 0.55]	0.48 [0.41, 0.55]	<0.001	0.48 [0.42, 0.55]	0.302	0.47 [0.41, 0.54]	<0.001
M-HDL-TG, mmol/L	0.05 [0.04, 0.07]	0.05 [0.04, 0.07]	0.05 [0.04, 0.07]	<0.001	0.05 [0.04, 0.07]	0.03	0.05 [0.04, 0.07]	0.004
M-LDL-C, mmol/L	0.42 [0.35, 0.50]	0.42 [0.35, 0.50]	0.40 [0.32, 0.49]	<0.001	0.41 [0.33, 0.50]	<0.001	0.39 [0.30, 0.48]	<0.001
M-LDL-CE, mmol/L	0.30 [0.25, 0.36]	0.30 [0.25, 0.36]	0.29 [0.23, 0.35]	<0.001	0.30 [0.24, 0.36]	<0.001	0.28 [0.22, 0.34]	<0.001
M-LDL-FC, mmol/L	0.12 [0.10, 0.14]	0.12 [0.10, 0.14]	0.11 [0.09, 0.14]	<0.001	0.12 [0.09, 0.14]	<0.001	0.11 [0.08, 0.13]	<0.001
M-LDL-L, mmol/L	0.61 [0.51, 0.73]	0.61 [0.51, 0.73]	0.59 [0.47, 0.71]	<0.001	0.61 [0.49, 0.72]	0.001	0.57 [0.45, 0.69]	<0.001
M-LDL-P, mmol/L	0.00 [0.00, 0.00]	0.00 [0.00, 0.00]	0.00 [0.00, 0.00]	<0.001	0.00 [0.00, 0.00]	0.002	0.00 [0.00, 0.00]	<0.001
M-LDL-PL, mmol/L	0.16 [0.13, 0.19]	0.16 [0.13, 0.19]	0.15 [0.12, 0.18]	<0.001	0.16 [0.13, 0.19]	<0.001	0.15 [0.12, 0.18]	<0.001
M-LDL-TG, mmol/L	0.03 [0.03, 0.04]	0.03 [0.03, 0.04]	0.03 [0.03, 0.04]	<0.001	0.03 [0.03, 0.04]	<0.001	0.03 [0.03, 0.04]	<0.001
M-VLDL-C, mmol/L	0.17 [0.12, 0.21]	0.17 [0.12, 0.21]	0.15 [0.11, 0.21]	<0.001	0.16 [0.11, 0.21]	<0.001	0.14 [0.10, 0.20]	<0.001
M-VLDL-CE, mmol/L	0.09 [0.06, 0.12]	0.09 [0.07, 0.12]	0.08 [0.05, 0.11]	<0.001	0.09 [0.06, 0.12]	<0.001	0.07 [0.05, 0.11]	<0.001
M-VLDL-FC, mmol/L	0.08 [0.06, 0.10]	0.08 [0.06, 0.10]	0.07 [0.05, 0.09]	<0.001	0.07 [0.05, 0.10]	<0.001	0.07 [0.05, 0.09]	<0.001
M-VLDL-L, mmol/L	0.56 [0.43, 0.71]	0.56 [0.43, 0.71]	0.54 [0.41, 0.69]	<0.001	0.55 [0.42, 0.69]	0.001	0.52 [0.40, 0.69]	<0.001
M-VLDL-P, mmol/L	0.00 [0.00, 0.00]	0.00 [0.00, 0.00]	0.00 [0.00, 0.00]	<0.001	0.00 [0.00, 0.00]	<0.001	0.00 [0.00, 0.00]	<0.001
M-VLDL-PL, mmol/L	0.13 [0.09, 0.16]	0.13 [0.09, 0.16]	0.12 [0.09, 0.15]	<0.001	0.12 [0.09, 0.16]	<0.001	0.12 [0.08, 0.15]	<0.001
M-VLDL-TG, mmol/L	0.26 [0.19, 0.35]	0.26 [0.19, 0.35]	0.26 [0.19, 0.35]	0.021	0.26 [0.19, 0.34]	0.065	0.27 [0.19, 0.35]	0.692
S-HDL-C, mmol/L	0.45 [0.41, 0.49]	0.45 [0.41, 0.49]	0.44 [0.40, 0.48]	<0.001	0.44 [0.40, 0.48]	<0.001	0.44 [0.39, 0.48]	<0.001
S-HDL-CE, mmol/L	0.33 [0.30, 0.36]	0.33 [0.30, 0.36]	0.32 [0.29, 0.36]	<0.001	0.33 [0.30, 0.36]	<0.001	0.32 [0.29, 0.35]	<0.001
S-HDL-FC, mmol/L	0.12 [0.10, 0.13]	0.12 [0.11, 0.13]	0.11 [0.10, 0.13]	<0.001	0.12 [0.10, 0.13]	0.208	0.11 [0.10, 0.12]	<0.001
S-HDL-L, mmol/L	1.16 [1.06, 1.27]	1.16 [1.06, 1.27]	1.15 [1.04, 1.26]	<0.001	1.15 [1.05, 1.26]	0.005	1.14 [1.03, 1.25]	<0.001
S-HDL-P, mmol/L	0.01 [0.01, 0.01]	0.01 [0.01, 0.01]	0.01 [0.01, 0.01]	<0.001	0.01 [0.01, 0.01]	<0.001	0.01 [0.01, 0.01]	<0.001
S-HDL-PL, mmol/L	0.66 [0.60, 0.72]	0.66 [0.60, 0.72]	0.65 [0.59, 0.72]	<0.001	0.66 [0.60, 0.72]	0.013	0.65 [0.59, 0.72]	<0.001
S-HDL-TG, mmol/L	0.05 [0.04, 0.06]	0.05 [0.04, 0.06]	0.05 [0.04, 0.06]	<0.001	0.05 [0.04, 0.06]	0.041	0.05 [0.04, 0.07]	<0.001
S-LDL-C, mmol/L	0.18 [0.15, 0.21]	0.18 [0.15, 0.21]	0.17 [0.14, 0.20]	<0.001	0.18 [0.14, 0.21]	<0.001	0.16 [0.13, 0.20]	<0.001
S-LDL-CE, mmol/L	0.13 [0.11, 0.15]	0.13 [0.11, 0.15]	0.12 [0.10, 0.15]	<0.001	0.13 [0.10, 0.15]	<0.001	0.12 [0.10, 0.15]	<0.001
S-LDL-FC, mmol/L	0.05 [0.04, 0.06]	0.05 [0.04, 0.06]	0.05 [0.04, 0.06]	<0.001	0.05 [0.04, 0.06]	<0.001	0.04 [0.04, 0.05]	<0.001
S-LDL-L, mmol/L	0.28 [0.24, 0.33]	0.28 [0.24, 0.33]	0.27 [0.23, 0.32]	<0.001	0.28 [0.23, 0.33]	0.001	0.26 [0.22, 0.31]	<0.001
S-LDL-P, mmol/L	0.00 [0.00, 0.00]	0.00 [0.00, 0.00]	0.00 [0.00, 0.00]	<0.001	0.00 [0.00, 0.00]	0.003	0.00 [0.00, 0.00]	<0.001
S-LDL-PL, mmol/L	0.09 [0.08, 0.10]	0.09 [0.08, 0.10]	0.09 [0.07, 0.10]	<0.001	0.09 [0.07, 0.10]	0.009	0.08 [0.07, 0.10]	<0.001
S-LDL-TG, mmol/L	0.01 [0.01, 0.02]	0.01 [0.01, 0.02]	0.01 [0.01, 0.02]	<0.001	0.01 [0.01, 0.02]	0.036	0.02 [0.01, 0.02]	<0.001
S-VLDL-C, mmol/L	0.15 [0.12, 0.19]	0.15 [0.12, 0.19]	0.15 [0.11, 0.19]	<0.001	0.15 [0.12, 0.19]	0.025	0.14 [0.11, 0.18]	<0.001
S-VLDL-CE, mmol/L	0.10 [0.07, 0.12]	0.10 [0.07, 0.12]	0.09 [0.07, 0.12]	<0.001	0.09 [0.07, 0.12]	0.109	0.09 [0.07, 0.12]	<0.001
S-VLDL-FC, mmol/L	0.06 [0.05, 0.07]	0.06 [0.05, 0.07]	0.05 [0.04, 0.07]	<0.001	0.06 [0.04, 0.07]	0.001	0.05 [0.04, 0.07]	<0.001
S-VLDL-L, mmol/L	0.40 [0.32, 0.50]	0.40 [0.32, 0.50]	0.40 [0.32, 0.49]	0.005	0.40 [0.32, 0.49]	0.438	0.39 [0.31, 0.50]	0.053
S-VLDL-P, mmol/L	0.00 [0.00, 0.00]	0.00 [0.00, 0.00]	0.00 [0.00, 0.00]	0.089	0.00 [0.00, 0.00]	0.804	0.00 [0.00, 0.00]	0.315
S-VLDL-PL, mmol/L	0.10 [0.08, 0.12]	0.10 [0.08, 0.12]	0.09 [0.07, 0.11]	<0.001	0.09 [0.07, 0.12]	0.025	0.09 [0.07, 0.11]	<0.001
S-VLDL-TG, mmol/L	0.15 [0.12, 0.20]	0.15 [0.12, 0.20]	0.15 [0.12, 0.20]	0.005	0.15 [0.12, 0.20]	0.289	0.16 [0.12, 0.20]	<0.001
XL-HDL-C, mmol/L	0.07 [0.06, 0.10]	0.07 [0.06, 0.10]	0.07 [0.05, 0.10]	<0.001	0.07 [0.06, 0.10]	0.623	0.07 [0.05, 0.09]	<0.001
XL-HDL-CE, mmol/L	0.05 [0.04, 0.07]	0.05 [0.04, 0.07]	0.05 [0.04, 0.07]	<0.001	0.05 [0.04, 0.07]	0.841	0.05 [0.03, 0.06]	<0.001
XL-HDL-FC, mmol/L	0.02 [0.02, 0.03]	0.02 [0.02, 0.03]	0.02 [0.02, 0.03]	0.013	0.02 [0.02, 0.03]	0.108	0.02 [0.02, 0.03]	<0.001
XL-HDL-L, mmol/L	0.15 [0.11, 0.20]	0.15 [0.11, 0.20]	0.15 [0.11, 0.20]	0.002	0.15 [0.11, 0.21]	0.196	0.14 [0.10, 0.18]	<0.001
XL-HDL-P, mmol/L	0.00 [0.00, 0.00]	0.00 [0.00, 0.00]	0.00 [0.00, 0.00]	<0.001	0.00 [0.00, 0.00]	0.242	0.00 [0.00, 0.00]	<0.001
XL-HDL-PL, mmol/L	0.07 [0.05, 0.10]	0.07 [0.05, 0.10]	0.07 [0.05, 0.10]	0.051	0.07 [0.05, 0.10]	0.086	0.06 [0.04, 0.09]	<0.001
XL-HDL-TG, mmol/L	0.01 [0.01, 0.01]	0.01 [0.01, 0.01]	0.01 [0.01, 0.01]	<0.001	0.01 [0.01, 0.01]	<0.001	0.01 [0.01, 0.01]	0.421
XL-VLDL-C, mmol/L	0.05 [0.03, 0.07]	0.05 [0.03, 0.07]	0.05 [0.03, 0.07]	0.004	0.05 [0.03, 0.07]	0.042	0.05 [0.03, 0.07]	0.612
XL-VLDL-CE, mmol/L	0.03 [0.02, 0.04]	0.03 [0.02, 0.04]	0.03 [0.02, 0.04]	<0.001	0.03 [0.02, 0.04]	0.005	0.03 [0.02, 0.04]	0.009
XL-VLDL-FC, mmol/L	0.02 [0.01, 0.03]	0.02 [0.01, 0.03]	0.02 [0.01, 0.03]	0.537	0.02 [0.01, 0.03]	0.25	0.02 [0.01, 0.03]	0.107
XL-VLDL-L, mmol/L	0.18 [0.10, 0.28]	0.18 [0.10, 0.28]	0.18 [0.10, 0.28]	0.699	0.18 [0.10, 0.28]	0.387	0.19 [0.11, 0.30]	0.006
XL-VLDL-P, mmol/L	0.00 [0.00, 0.00]	0.00 [0.00, 0.00]	0.00 [0.00, 0.00]	0.449	0.00 [0.00, 0.00]	0.565	0.00 [0.00, 0.00]	0.003
XL-VLDL-PL, mmol/L	0.03 [0.02, 0.05]	0.03 [0.02, 0.05]	0.03 [0.02, 0.05]	0.961	0.03 [0.02, 0.05]	0.336	0.04 [0.02, 0.06]	0.021
XL-VLDL-TG, mmol/L	0.09 [0.05, 0.16]	0.09 [0.05, 0.16]	0.10 [0.05, 0.16]	0.104	0.09 [0.05, 0.16]	0.637	0.11 [0.06, 0.17]	<0.001
XS-VLDL-C, mmol/L	0.18 [0.15, 0.21]	0.18 [0.15, 0.21]	0.17 [0.14, 0.21]	<0.001	0.18 [0.14, 0.22]	0.156	0.16 [0.13, 0.21]	<0.001
XS-VLDL-CE, mmol/L	0.12 [0.10, 0.15]	0.12 [0.10, 0.15]	0.12 [0.09, 0.15]	<0.001	0.12 [0.10, 0.15]	0.046	0.11 [0.09, 0.14]	<0.001
XS-VLDL-FC, mmol/L	0.06 [0.05, 0.07]	0.06 [0.05, 0.07]	0.06 [0.05, 0.07]	<0.001	0.06 [0.05, 0.07]	0.885	0.05 [0.04, 0.07]	<0.001
XS-VLDL-L, mmol/L	0.35 [0.30, 0.41]	0.35 [0.30, 0.41]	0.35 [0.29, 0.42]	<0.001	0.35 [0.29, 0.42]	0.683	0.33 [0.28, 0.41]	<0.001
XS-VLDL-P, mmol/L	0.00 [0.00, 0.00]	0.00 [0.00, 0.00]	0.00 [0.00, 0.00]	<0.001	0.00 [0.00, 0.00]	0.694	0.00 [0.00, 0.00]	<0.001
XS-VLDL-PL, mmol/L	0.10 [0.09, 0.12]	0.10 [0.09, 0.12]	0.10 [0.08, 0.12]	0.048	0.10 [0.09, 0.12]	0.328	0.10 [0.08, 0.12]	<0.001
XS-VLDL-TG, mmol/L	0.07 [0.05, 0.08]	0.07 [0.05, 0.08]	0.07 [0.06, 0.08]	<0.001	0.07 [0.06, 0.08]	<0.001	0.07 [0.06, 0.09]	<0.001
Cholines, mmol/L	2.56 [2.29, 2.84]	2.56 [2.29, 2.84]	2.50 [2.21, 2.82]	<0.001	2.54 [2.25, 2.85]	0.063	2.45 [2.14, 2.76]	<0.001
PC, mmol/L	2.09 [1.85, 2.34]	2.09 [1.85, 2.35]	2.04 [1.78, 2.32]	<0.001	2.08 [1.82, 2.35]	0.09	2.00 [1.72, 2.27]	<0.001
Phosphoglyc, mmol/L	2.27 [2.02, 2.54]	2.27 [2.02, 2.55]	2.23 [1.96, 2.53]	<0.001	2.27 [1.99, 2.56]	0.318	2.19 [1.90, 2.48]	<0.001
SM, mmol/L	0.45 [0.40, 0.50]	0.45 [0.40, 0.50]	0.44 [0.38, 0.50]	<0.001	0.45 [0.39, 0.51]	0.41	0.42 [0.37, 0.48]	<0.001
TG/PG	0.54 [0.40, 0.72]	0.54 [0.40, 0.72]	0.56 [0.41, 0.75]	<0.001	0.55 [0.40, 0.73]	0.339	0.60 [0.43, 0.78]	<0.001
HDL-PL, mmol/L	1.53 [1.33, 1.75]	1.53 [1.33, 1.75]	1.50 [1.31, 1.73]	<0.001	1.52 [1.33, 1.76]	0.686	1.47 [1.28, 1.68]	<0.001
LDL-PL, mmol/L	0.60 [0.51, 0.70]	0.60 [0.51, 0.70]	0.58 [0.47, 0.69]	<0.001	0.59 [0.49, 0.70]	<0.001	0.55 [0.45, 0.66]	<0.001
Total PL, mmol/L	2.92 [2.61, 3.24]	2.92 [2.62, 3.24]	2.86 [2.51, 3.22]	<0.001	2.90 [2.56, 3.26]	0.047	2.81 [2.42, 3.14]	<0.001
VLDL-PL, mmol/L	0.45 [0.34, 0.58]	0.45 [0.34, 0.58]	0.44 [0.33, 0.58]	0.001	0.45 [0.34, 0.57]	0.103	0.44 [0.33, 0.58]	0.074
XXL-VLDL-CE%	14.48 [12.15, 18.25]	14.49 [12.15, 18.26]	14.11 [11.78, 17.88]	<0.001	14.41 [12.05, 18.20]	0.357	13.61 [11.30, 16.92]	<0.001
XXL-VLDL-C%	26.21 [22.93, 31.77]	26.21 [22.94, 31.78]	25.80 [22.59, 31.25]	<0.001	26.22 [23.02, 31.79]	0.996	25.02 [21.77, 29.96]	<0.001
XXL-VLDL-FC%	11.57 [10.44, 13.67]	11.58 [10.44, 13.67]	11.49 [10.41, 13.64]	0.183	11.63 [10.46, 13.81]	0.164	11.29 [10.21, 13.37]	<0.001
XXL-VLDL-PL%	15.75 [14.57, 16.87]	15.75 [14.57, 16.87]	15.92 [14.84, 17.04]	<0.001	15.90 [14.80, 17.00]	<0.001	15.94 [14.88, 16.97]	<0.001
XXL-VLDL-TG%	58.04 [52.06, 61.95]	58.03 [52.06, 61.95]	58.29 [52.22, 62.15]	0.08	57.98 [51.81, 61.78]	0.344	58.97 [53.75, 62.84]	<0.001
IDL-CE%	50.30 [48.64, 51.66]	50.31 [48.66, 51.67]	49.62 [47.70, 51.21]	<0.001	49.82 [48.14, 51.35]	<0.001	49.14 [47.11, 50.84]	<0.001
IDL-C%	68.22 [66.16, 69.83]	68.24 [66.18, 69.83]	67.47 [65.08, 69.45]	<0.001	67.76 [65.58, 69.68]	<0.001	66.81 [64.33, 69.07]	<0.001
IDL-FC%	17.81 [17.07, 18.47]	17.81 [17.07, 18.47]	17.77 [16.96, 18.46]	0.002	17.83 [17.02, 18.55]	0.62	17.71 [16.80, 18.43]	<0.001
IDL-PL%	23.85 [23.24, 24.44]	23.85 [23.24, 24.43]	23.97 [23.33, 24.61]	<0.001	23.91 [23.29, 24.52]	0.001	24.10 [23.43, 24.68]	<0.001
IDL-TG%	7.95 [6.79, 9.57]	7.94 [6.79, 9.55]	8.55 [7.13, 10.45]	<0.001	8.35 [6.98, 10.11]	<0.001	9.10 [7.44, 11.08]	<0.001
L-HDL-CE%	35.05 [31.74, 37.30]	35.06 [31.75, 37.30]	34.40 [30.91, 36.91]	<0.001	34.58 [31.32, 37.08]	<0.001	33.75 [29.67, 36.50]	<0.001
L-HDL-C%	45.11 [41.37, 47.75]	45.12 [41.39, 47.76]	44.40 [40.43, 47.38]	<0.001	44.71 [40.99, 47.65]	0.001	43.55 [39.21, 46.87]	<0.001
L-HDL-FC%	10.21 [9.53, 10.70]	10.21 [9.53, 10.70]	10.16 [9.34, 10.73]	0.001	10.25 [9.42, 10.77]	0.12	10.02 [9.20, 10.62]	<0.001
L-HDL-PL%	50.02 [48.52, 52.01]	50.01 [48.51, 52.00]	50.44 [48.71, 52.69]	<0.001	50.26 [48.53, 52.41]	0.004	50.97 [49.08, 53.36]	<0.001
L-HDL-TG%	4.78 [3.37, 6.94]	4.77 [3.37, 6.94]	5.07 [3.55, 7.29]	<0.001	4.96 [3.48, 7.16]	0.001	5.42 [3.68, 7.72]	<0.001
L-LDL-CE%	52.75 [51.92, 53.48]	52.75 [51.93, 53.48]	52.55 [51.67, 53.32]	<0.001	52.59 [51.76, 53.34]	<0.001	52.48 [51.59, 53.27]	<0.001
L-LDL-C%	71.34 [70.32, 72.25]	71.35 [70.33, 72.25]	70.94 [69.79, 71.97]	<0.001	71.10 [70.02, 72.06]	<0.001	70.61 [69.37, 71.75]	<0.001
L-LDL-FC%	18.69 [17.81, 19.42]	18.69 [17.82, 19.42]	18.46 [17.48, 19.31]	<0.001	18.56 [17.63, 19.41]	<0.001	18.18 [17.20, 19.11]	<0.001
L-LDL-PL%	22.47 [21.98, 23.00]	22.48 [21.98, 23.00]	22.44 [21.94, 23.00]	0.02	22.42 [21.95, 22.98]	0.027	22.45 [21.91, 23.02]	0.159
L-LDL-TG%	6.02 [5.22, 7.09]	6.01 [5.21, 7.07]	6.46 [5.51, 7.66]	<0.001	6.35 [5.42, 7.40]	<0.001	6.76 [5.74, 8.13]	<0.001
L-VLDL-CE%	16.08 [13.87, 18.45]	16.08 [13.88, 18.45]	15.68 [13.40, 18.31]	<0.001	16.00 [13.59, 18.64]	0.314	15.03 [12.85, 17.64]	<0.001
L-VLDL-C%	29.99 [27.32, 32.82]	29.99 [27.33, 32.83]	29.65 [26.83, 32.77]	<0.001	30.07 [27.06, 33.12]	0.74	29.03 [26.15, 31.92]	<0.001
L-VLDL-FC%	13.99 [13.31, 14.67]	13.99 [13.31, 14.67]	14.02 [13.33, 14.74]	0.001	14.08 [13.37, 14.81]	<0.001	13.95 [13.29, 14.64]	0.821
L-VLDL-PL%	19.87 [18.40, 20.84]	19.86 [18.40, 20.83]	19.96 [18.63, 20.95]	<0.001	19.90 [18.56, 20.91]	0.041	20.11 [18.74, 21.00]	<0.001
L-VLDL-TG%	50.59 [47.50, 53.57]	50.58 [47.50, 53.57]	50.79 [47.40, 53.88]	0.055	50.48 [47.19, 53.76]	0.279	51.26 [48.07, 54.31]	<0.001
M-HDL-CE%	39.62 [37.70, 41.13]	39.62 [37.71, 41.13]	39.31 [37.38, 40.91]	<0.001	39.46 [37.61, 40.97]	0.005	38.98 [37.05, 40.76]	<0.001
M-HDL-C%	47.90 [45.70, 49.73]	47.90 [45.71, 49.73]	47.52 [45.29, 49.48]	<0.001	47.69 [45.54, 49.58]	0.015	47.05 [44.84, 49.21]	<0.001
M-HDL-FC%	8.32 [7.87, 8.77]	8.32 [7.88, 8.77]	8.25 [7.77, 8.75]	<0.001	8.31 [7.82, 8.82]	0.998	8.13 [7.67, 8.64]	<0.001
M-HDL-PL%	46.92 [46.19, 47.87]	46.92 [46.19, 47.87]	47.10 [46.29, 48.08]	<0.001	46.98 [46.21, 47.91]	0.079	47.35 [46.46, 48.35]	<0.001
M-HDL-TG%	5.17 [4.01, 6.48]	5.17 [4.01, 6.47]	5.37 [4.16, 6.66]	<0.001	5.28 [4.12, 6.53]	0.006	5.58 [4.27, 6.85]	<0.001
M-LDL-CE%	49.21 [47.92, 50.37]	49.21 [47.93, 50.37]	49.07 [47.80, 50.25]	<0.001	49.04 [47.83, 50.24]	<0.001	49.12 [47.82, 50.20]	0.023
M-LDL-C%	68.68 [67.65, 69.42]	68.69 [67.66, 69.43]	68.31 [67.09, 69.24]	<0.001	68.42 [67.26, 69.32]	<0.001	68.08 [66.68, 69.12]	<0.001
M-LDL-FC%	19.46 [18.23, 20.57]	19.47 [18.23, 20.57]	19.26 [18.00, 20.39]	<0.001	19.36 [18.15, 20.45]	0.005	19.03 [17.62, 20.17]	<0.001
M-LDL-PL%	26.20 [25.65, 26.73]	26.20 [25.65, 26.73]	26.20 [25.66, 26.71]	0.794	26.19 [25.66, 26.70]	0.756	26.20 [25.69, 26.71]	0.992
M-LDL-TG%	5.13 [4.43, 6.12]	5.12 [4.43, 6.10]	5.51 [4.68, 6.64]	<0.001	5.40 [4.62, 6.43]	<0.001	5.80 [4.82, 7.01]	<0.001
M-VLDL-CE%	16.61 [12.91, 20.05]	16.62 [12.94, 20.05]	15.72 [11.56, 19.55]	<0.001	16.31 [12.18, 20.00]	0.001	14.63 [10.34, 18.76]	<0.001
M-VLDL-C%	30.45 [25.54, 34.93]	30.48 [25.57, 34.94]	29.28 [23.73, 34.38]	<0.001	30.10 [24.62, 35.09]	0.007	27.89 [22.05, 33.41]	<0.001
M-VLDL-FC%	13.82 [12.58, 14.93]	13.83 [12.59, 14.93]	13.55 [12.13, 14.89]	<0.001	13.80 [12.31, 15.06]	0.191	13.14 [11.70, 14.55]	<0.001
M-VLDL-PL%	22.37 [21.13, 23.48]	22.38 [21.14, 23.48]	22.09 [20.62, 23.41]	<0.001	22.32 [20.82, 23.59]	0.071	21.63 [20.13, 23.01]	<0.001
M-VLDL-TG%	47.17 [41.65, 53.27]	47.15 [41.64, 53.22]	48.62 [42.22, 55.59]	<0.001	47.58 [41.44, 54.62]	0.011	50.49 [43.74, 57.74]	<0.001
S-HDL-CE%	28.65 [27.36, 29.76]	28.66 [27.37, 29.77]	28.40 [27.11, 29.52]	<0.001	28.47 [27.27, 29.53]	<0.001	28.29 [26.96, 29.46]	<0.001
S-HDL-C%	38.54 [37.25, 39.70]	38.55 [37.25, 39.70]	38.29 [37.01, 39.48]	<0.001	38.41 [37.19, 39.53]	<0.001	38.09 [36.74, 39.38]	<0.001
S-HDL-FC%	9.87 [9.58, 10.21]	9.87 [9.58, 10.21]	9.86 [9.54, 10.24]	0.201	9.91 [9.58, 10.29]	0.001	9.79 [9.47, 10.17]	<0.001
S-HDL-PL%	57.04 [56.24, 57.86]	57.04 [56.24, 57.86]	57.12 [56.35, 57.90]	<0.001	57.09 [56.34, 57.87]	0.084	57.15 [56.35, 57.94]	0.003
S-HDL-TG%	4.45 [3.63, 5.35]	4.45 [3.62, 5.35]	4.62 [3.77, 5.52]	<0.001	4.54 [3.74, 5.40]	<0.001	4.78 [3.89, 5.71]	<0.001
S-LDL-CE%	45.90 [44.55, 47.20]	45.90 [44.55, 47.20]	45.62 [44.28, 46.98]	<0.001	45.70 [44.32, 47.01]	<0.001	45.50 [44.17, 46.84]	<0.001
S-LDL-C%	63.50 [62.18, 64.57]	63.51 [62.20, 64.58]	63.00 [61.48, 64.25]	<0.001	63.19 [61.76, 64.38]	<0.001	62.60 [60.99, 64.02]	<0.001
S-LDL-FC%	17.75 [16.43, 18.75]	17.76 [16.43, 18.75]	17.53 [16.15, 18.59]	<0.001	17.65 [16.35, 18.65]	0.002	17.24 [15.86, 18.45]	<0.001
S-LDL-PL%	31.19 [30.12, 32.33]	31.18 [30.12, 32.32]	31.41 [30.34, 32.54]	<0.001	31.37 [30.30, 32.48]	<0.001	31.48 [30.39, 32.59]	<0.001
S-LDL-TG%	5.12 [4.29, 6.30]	5.12 [4.28, 6.30]	5.40 [4.49, 6.69]	<0.001	5.30 [4.42, 6.48]	<0.001	5.72 [4.67, 7.12]	<0.001
S-VLDL-CE%	23.78 [21.82, 25.55]	23.79 [21.83, 25.56]	23.42 [21.33, 25.41]	<0.001	23.70 [21.54, 25.56]	0.062	23.02 [20.87, 24.96]	<0.001
S-VLDL-C%	38.20 [34.90, 41.22]	38.22 [34.92, 41.23]	37.35 [33.71, 40.73]	<0.001	37.88 [34.15, 41.11]	<0.001	36.35 [32.76, 39.99]	<0.001
S-VLDL-FC%	14.38 [12.91, 15.78]	14.39 [12.92, 15.78]	13.86 [12.24, 15.45]	<0.001	14.12 [12.51, 15.62]	<0.001	13.39 [11.79, 15.00]	<0.001
S-VLDL-PL%	23.67 [22.33, 25.03]	23.68 [22.34, 25.03]	23.20 [21.74, 24.70]	<0.001	23.42 [21.99, 24.88]	<0.001	22.77 [21.33, 24.31]	<0.001
S-VLDL-TG%	38.11 [33.81, 42.70]	38.08 [33.80, 42.66]	39.41 [34.68, 44.50]	<0.001	38.67 [34.12, 43.72]	<0.001	40.86 [35.80, 45.71]	<0.001
XL-HDL-CE%	35.05 [33.45, 36.66]	35.06 [33.47, 36.67]	34.64 [32.93, 36.20]	<0.001	34.80 [33.24, 36.32]	<0.001	34.35 [32.44, 36.03]	<0.001
XL-HDL-C%	49.34 [47.08, 52.35]	49.35 [47.08, 52.36]	49.10 [46.87, 51.87]	<0.001	49.09 [46.96, 51.95]	<0.001	49.33 [46.92, 52.13]	0.056
XL-HDL-FC%	14.61 [12.70, 16.88]	14.61 [12.70, 16.87]	14.79 [12.83, 17.00]	<0.001	14.52 [12.65, 16.84]	0.653	15.17 [13.19, 17.36]	<0.001
XL-HDL-PL%	45.84 [41.89, 48.94]	45.84 [41.88, 48.94]	45.95 [42.16, 49.02]	0.062	46.12 [42.35, 49.12]	0.014	45.43 [41.55, 48.70]	0.027
XL-HDL-TG%	4.39 [3.02, 6.47]	4.38 [3.01, 6.47]	4.55 [3.14, 6.68]	<0.001	4.47 [3.11, 6.52]	0.093	4.88 [3.27, 7.12]	<0.001
XL-VLDL-CE%	16.13 [13.00, 20.32]	16.14 [13.02, 20.34]	15.41 [12.27, 19.60]	<0.001	15.80 [12.56, 20.20]	0.003	14.46 [11.46, 18.70]	<0.001
XL-VLDL-C%	27.95 [24.10, 33.03]	27.97 [24.12, 33.04]	27.07 [23.21, 32.30]	<0.001	27.62 [23.45, 33.05]	0.005	25.87 [22.19, 31.04]	<0.001
XL-VLDL-FC%	11.77 [10.93, 12.76]	11.77 [10.93, 12.76]	11.61 [10.77, 12.67]	<0.001	11.71 [10.82, 12.83]	0.226	11.41 [10.63, 12.40]	<0.001
XL-VLDL-PL%	18.75 [17.77, 19.60]	18.75 [17.77, 19.60]	18.68 [17.71, 19.55]	0.007	18.72 [17.74, 19.63]	0.829	18.56 [17.67, 19.46]	<0.001
XL-VLDL-TG%	53.36 [48.22, 57.63]	53.34 [48.20, 57.61]	54.48 [48.97, 58.68]	<0.001	53.70 [48.04, 58.28]	0.009	55.73 [50.33, 59.69]	<0.001
XS-VLDL-CE%	35.68 [32.66, 38.08]	35.70 [32.69, 38.09]	34.67 [31.09, 37.52]	<0.001	35.04 [31.68, 37.84]	<0.001	33.74 [30.15, 36.69]	<0.001
XS-VLDL-C%	51.82 [48.49, 54.43]	51.84 [48.52, 54.44]	50.75 [46.77, 53.85]	<0.001	51.16 [47.44, 54.17]	<0.001	49.65 [45.81, 53.00]	<0.001
XS-VLDL-FC%	16.13 [15.72, 16.45]	16.13 [15.72, 16.45]	16.06 [15.62, 16.42]	<0.001	16.10 [15.66, 16.45]	0.034	15.96 [15.50, 16.36]	<0.001
XS-VLDL-PL%	29.20 [28.65, 29.80]	29.20 [28.65, 29.80]	29.38 [28.79, 30.04]	<0.001	29.30 [28.74, 29.92]	<0.001	29.49 [28.87, 30.24]	<0.001
XS-VLDL-TG%	19.00 [16.73, 21.91]	18.99 [16.72, 21.88]	19.86 [17.23, 23.20]	<0.001	19.53 [16.92, 22.82]	<0.001	20.86 [17.89, 24.26]	<0.001
HDL-L, mmol/L	2.95 [2.57, 3.42]	2.96 [2.57, 3.42]	2.90 [2.51, 3.37]	<0.001	2.94 [2.55, 3.43]	0.488	2.82 [2.45, 3.26]	<0.001
LDL-L, mmol/L	2.47 [2.09, 2.88]	2.47 [2.09, 2.88]	2.37 [1.94, 2.83]	<0.001	2.43 [1.99, 2.88]	0.001	2.29 [1.84, 2.74]	<0.001
Total L, mmol/L	8.79 [7.75, 9.92]	8.80 [7.75, 9.92]	8.61 [7.38, 9.82]	<0.001	8.73 [7.55, 9.94]	0.011	8.38 [7.16, 9.69]	<0.001
VLDL-L, mmol/L	2.00 [1.47, 2.64]	2.00 [1.47, 2.64]	1.97 [1.45, 2.62]	0.019	1.98 [1.46, 2.59]	0.15	1.97 [1.46, 2.67]	0.772
HDL-TG, mmol/L	0.14 [0.11, 0.17]	0.14 [0.11, 0.17]	0.14 [0.11, 0.17]	<0.001	0.14 [0.12, 0.17]	0.002	0.14 [0.12, 0.18]	0.001
LDL-TG, mmol/L	0.14 [0.12, 0.17]	0.14 [0.12, 0.17]	0.14 [0.12, 0.17]	<0.001	0.14 [0.12, 0.17]	<0.001	0.14 [0.12, 0.17]	0.001
Total TG, mmol/L	1.20 [0.88, 1.64]	1.20 [0.88, 1.64]	1.22 [0.89, 1.65]	0.09	1.21 [0.89, 1.63]	0.778	1.27 [0.93, 1.72]	0.002
VLDL-TG, mmol/L	0.83 [0.55, 1.20]	0.83 [0.55, 1.20]	0.83 [0.56, 1.21]	0.485	0.82 [0.55, 1.18]	0.504	0.88 [0.58, 1.27]	0.003

## Sheet: S4
Table S4	Comparison of covariate distributions for 10 regions
Characteristics	Region 1	Region 2	Region 3	Region 4	Region 5	Region 6	Region 7	Region 8	Region 9	Region 10	P
N	29386	8831	61833	24857	55311	24355	14827	20002	18978	15780
Age, year	57.00 [49.00, 63.00]	57.00 [50.00, 63.00]	58.00 [50.00, 63.00]	58.00 [50.00, 63.00]	58.00 [50.00, 63.00]	58.00 [50.00, 63.00]	59.00 [51.00, 64.00]	57.00 [50.00, 63.00]	57.00 [49.00, 63.00]	57.00 [50.00, 63.00]	<0.001
Female	16195 (55.1)	4757 (53.9)	32828 (53.1)	13443 (54.1)	29943 (54.1)	12438 (51.1)	8106 (54.7)	10974 (54.9)	10542 (55.5)	8743 (55.4)	<0.001
White ethnicity	23727 (81.7)	8572 (97.4)	59246 (96.1)	24461 (98.6)	53377 (96.8)	22736 (93.9)	14325 (96.9)	19150 (96.3)	18436 (97.5)	15469 (98.3)	<0.001
Smoking status	3440 (11.8)	977 (11.1)	7239 (11.8)	2411 (9.7)	5364 (9.7)	2558 (10.6)	1426 (9.7)	1668 (8.4)	1803 (9.5)	1967 (12.5)	<0.001
APOE ε4, single-copy carriers	7323 (25.3)	2253 (25.6)	16231 (26.4)	6541 (26.5)	14572 (26.5)	6264 (26.0)	3875 (26.4)	5041 (25.4)	4842 (25.7)	4211 (26.8)	<0.001
APOE ε4, double-copies carriers	630 (2.2)	203 (2.3)	1452 (2.4)	626 (2.5)	1362 (2.5)	575 (2.4)	364 (2.5)	445 (2.2)	477 (2.5)	395 (2.5)	<0.001
Education, year	7.00 [3.00, 8.00]	4.00 [3.00, 8.00]	4.00 [3.00, 8.00]	3.00 [3.00, 8.00]	4.00 [3.00, 8.00]	4.00 [3.00, 8.00]	4.00 [3.00, 8.00]	4.00 [3.00, 8.00]	4.00 [3.00, 8.00]	5.00 [3.00, 8.00]	<0.001
Town deprivation index	0.47 [-1.90, 3.13]	-2.44 [-3.77, -0.36]	-2.19 [-3.65, 0.55]	-2.18 [-3.59, 0.72]	-2.40 [-3.76, -0.12]	-2.38 [-3.70, 0.11]	-2.62 [-3.85, -0.80]	-3.07 [-4.21, -1.46]	-2.71 [-3.99, -1.00]	-1.91 [-3.71, 1.24]	<0.001
Systolic blood pressure, mmHg	135.00 [123.00, 149.00]	140.00 [127.00, 153.00]	138.00 [126.00, 152.00]	140.00 [127.00, 154.00]	139.00 [126.00, 153.00]	139.00 [127.00, 153.00]	138.00 [126.00, 152.00]	135.00 [123.00, 149.00]	140.00 [127.00, 154.00]	139.00 [126.00, 153.00]	<0.001
Body mass index, Kg/m2	26.27 [23.67, 29.43]	27.34 [24.65, 30.62]	27.04 [24.39, 30.19]	27.14 [24.50, 30.24]	26.80 [24.23, 29.91]	27.07 [24.45, 30.19]	26.69 [24.13, 29.83]	26.15 [23.67, 29.18]	26.27 [23.77, 29.40]	26.66 [24.11, 29.86]	<0.001
Pairs matching time, second	193.50 [149.50, 255.50]	188.00 [149.00, 243.50]	191.00 [150.00, 249.00]	185.50 [148.00, 239.00]	186.50 [148.00, 240.50]	189.50 [147.50, 245.50]	188.00 [148.00, 244.00]	185.50 [147.00, 240.50]	186.00 [147.00, 239.00]	189.50 [150.50, 247.00]	<0.001
Incorrect pair matching number	2.00 [1.00, 3.00]	2.00 [1.00, 3.00]	2.00 [1.00, 3.00]	2.00 [1.00, 3.00]	2.00 [1.00, 3.00]	2.00 [1.00, 3.00]	2.00 [1.00, 3.00]	2.00 [1.00, 3.00]	2.00 [1.00, 3.00]	2.00 [1.00, 3.00]	<0.001
Reaction time, million second	543.00 [484.00, 625.00]	536.00 [484.00, 609.00]	540.00 [484.00, 614.00]	536.00 [480.00, 609.00]	536.00 [480.00, 610.00]	543.00 [484.00, 617.00]	539.00 [484.00, 610.00]	524.00 [473.00, 590.00]	531.00 [473.00, 602.00]	535.00 [480.00, 610.00]	<0.001
Standardized MetRS (ACD)	-0.21 [-0.79, 0.36]	-0.13 [-0.67, 0.50]	-0.15 [-0.73, 0.43]	-0.08 [-0.64, 0.41]	-0.16 [-0.65, 0.46]	-0.17 [-0.65, 0.41]	-0.16 [-0.68, 0.43]	-0.39 [-0.83, 0.15]	-0.28 [-0.76, 0.27]	-0.21 [-0.65, 0.42]	<0.001
Standardized MetRS (AD)	-0.19 [-0.71, 0.48]	-0.12 [-0.58, 0.52]	-0.13 [-0.60, 0.48]	-0.17 [-0.62, 0.47]	-0.20 [-0.59, 0.49]	-0.19 [-0.62, 0.39]	-0.12 [-0.65, 0.52]	-0.24 [-0.79, 0.32]	-0.18 [-0.67, 0.36]	-0.24 [-0.60, 0.51]	<0.001
Standardized MetRS (VaD)	-0.33 [-0.55, 0.22]	-0.29 [-0.54, 0.34]	-0.28 [-0.60, 0.22]	-0.26 [-0.51, 0.32]	-0.32 [-0.53, 0.41]	-0.30 [-0.53, 0.22]	-0.35 [-0.55, 0.32]	-0.42 [-0.57, 0.15]	-0.41 [-0.55, 0.16]	-0.36 [-0.55, 0.19]	<0.001
Diabetes	1865 (6.3)	489 (5.5)	3604 (5.8)	1232 (5.0)	2697 (4.9)	1421 (5.8)	766 (5.2)	832 (4.2)	749 (3.9)	733 (4.6)	<0.001
Cardiovascular disease	2209 (7.5)	862 (9.8)	6279 (10.2)	2552 (10.3)	5698 (10.3)	2308 (9.5)	1402 (9.5)	1193 (6.0)	1248 (6.6)	1645 (10.4)	<0.001
Hypertension medication	5990 (20.7)	1888 (21.5)	13715 (22.4)	5502 (22.3)	11424 (20.8)	5521 (22.9)	3108 (21.1)	3574 (18.0)	3526 (18.7)	3265 (20.8)	<0.001
Cholesterol medication	2212 (7.6)	633 (7.2)	5265 (8.5)	1852 (7.5)	3749 (6.8)	1726 (7.1)	897 (6.1)	1012 (5.1)	945 (5.0)	1075 (6.8)	<0.001
ACD	484 (1.6)	86 (1.0)	1339 (2.2)	533 (2.1)	1048 (1.9)	452 (1.9)	334 (2.3)	390 (1.9)	310 (1.6)	298 (1.9)	<0.001
AD	240 (0.8)	43 (0.5)	554 (0.9)	283 (1.2)	482 (0.9)	199 (0.8)	156 (1.1)	148 (0.7)	110 (0.6)	131 (0.8)	<0.001
VaD	79 (0.3)	16 (0.2)	372 (0.6)	93 (0.4)	219 (0.4)	115 (0.5)	88 (0.6)	73 (0.4)	73 (0.4)	93 (0.6)	<0.001

## Sheet: S5
Table S5	Results of associations between plasma metabolites and incident dementia
			ACD					AD					VaD
Group	Subgroup	Metabolite	Event NO.	HR	95%CI	Pvalue	Qvalue	Event NO.	HR	95%CI	Pvalue	Qvalue	Event NO.	HR	95%CI	Pvalue	Qvalue
Amino acids	Amino acids	Ala	2545/265503	0.99	0.95-1.03	0.66	0.72	2023/265503	0.98	0.94-1.03	0.45	0.56	377/265503	1.05	0.94-1.16	0.4	0.49
Amino acids	Amino acids	Gln	2536/264825	1.02	0.98-1.06	0.38	0.44	2016/264825	1.04	0.99-1.08	0.13	0.2	376/264825	0.9	0.81-0.99	0.038	0.066
Amino acids	Amino acids	Gly	2537/264773	1.02	0.98-1.07	0.26	0.32	2016/264773	1.05	1.00-1.10	0.065	0.11	376/264773	0.93	0.83-1.05	0.26	0.35
Amino acids	Amino acids	His	2540/265220	0.95	0.92-0.99	0.02	0.036	2019/265220	0.96	0.92-1.01	0.086	0.14	377/265220	0.85	0.77-0.95	0.0028	0.0065
Amino acids	Aromatic amino acids	Phe	2539/265222	0.98	0.94-1.01	0.21	0.27	2018/265222	0.97	0.93-1.01	0.19	0.27	376/265222	1.04	0.94-1.15	0.44	0.52
Amino acids	Aromatic amino acids	Tyr	2537/265141	0.98	0.95-1.02	0.45	0.51	2016/265141	0.99	0.95-1.03	0.6	0.7	377/265141	0.98	0.88-1.09	0.7	0.76
Amino acids	Branched-chain amino acids	Ile	2542/264824	0.96	0.92-1.00	0.031	0.053	2020/264824	0.95	0.91-0.99	0.025	0.049	377/264824	1.03	0.93-1.14	0.56	0.64
Amino acids	Branched-chain amino acids	Leu	2545/265170	0.92	0.89-0.96	0.00018	0.00044	2023/265170	0.92	0.88-0.97	0.00081	0.0022	377/265170	0.96	0.86-1.07	0.45	0.54
Amino acids	Branched-chain amino acids	Total BCAA	2541/265076	0.92	0.88-0.95	3.5e-05	0.0001	2020/265076	0.91	0.87-0.95	5.9e-05	0.00023	377/265076	0.96	0.86-1.06	0.41	0.5
Amino acids	Branched-chain amino acids	Val	2541/265274	0.9	0.87-0.94	2e-06	8.2e-06	2020/265274	0.89	0.85-0.93	1.7e-06	1.8e-05	377/265274	0.94	0.84-1.04	0.24	0.31
Apolipoproteins	Apolipoproteins	ApoA1	2546/265600	0.96	0.92-1.00	0.067	0.11	2024/265600	0.98	0.93-1.03	0.4	0.5	377/265600	0.88	0.79-0.99	0.034	0.06
Apolipoproteins	Apolipoproteins	ApoB	2546/265661	0.89	0.86-0.93	6.7e-09	5.6e-08	2024/265661	0.9	0.86-0.94	2.6e-06	2.3e-05	377/265661	0.79	0.72-0.88	5.9e-06	3.9e-05
Apolipoproteins	Apolipoproteins ratios	ApoB/ApoA1	2544/265640	0.92	0.88-0.96	2.6e-05	7.8e-05	2022/265640	0.92	0.88-0.96	0.00016	0.00053	376/265640	0.84	0.76-0.93	0.0013	0.0034
Cholesterol	Cholesterol	Clinical LDL-C	2546/265660	0.89	0.85-0.92	1.8e-10	4.7e-09	2024/265660	0.9	0.86-0.94	8.4e-07	1.2e-05	377/265660	0.78	0.71-0.85	1.4e-07	4e-06
Cholesterol	Cholesterol	HDL-C	2545/265615	0.97	0.93-1.01	0.15	0.21	2023/265615	0.99	0.95-1.04	0.78	0.84	377/265615	0.87	0.77-0.98	0.019	0.036
Cholesterol	Cholesterol	LDL-C	2546/265661	0.88	0.85-0.91	3e-11	1.8e-09	2024/265661	0.89	0.86-0.93	1.9e-07	7.7e-06	377/265661	0.78	0.70-0.86	3.5e-07	5.1e-06
Cholesterol	Cholesterol	Non-HDL-C	2546/265663	0.88	0.85-0.92	1.6e-10	4.7e-09	2024/265663	0.9	0.86-0.93	3.6e-07	7.7e-06	377/265663	0.78	0.71-0.86	4.8e-07	6e-06
Cholesterol	Cholesterol	Remnant-C	2546/265669	0.89	0.86-0.93	8.6e-09	6.7e-08	2024/265669	0.9	0.87-0.94	3.4e-06	2.8e-05	377/265669	0.79	0.71-0.87	2.1e-06	1.8e-05
Cholesterol	Cholesterol	Total C	2545/265651	0.89	0.85-0.92	5.2e-10	7.9e-09	2023/265651	0.9	0.86-0.94	2.9e-06	2.5e-05	377/265651	0.77	0.70-0.85	1.6e-07	4e-06
Cholesterol	Cholesterol	VLDL-C	2546/265660	0.9	0.87-0.94	2.6e-07	1.3e-06	2024/265660	0.9	0.86-0.94	6.6e-06	4.2e-05	377/265660	0.83	0.75-0.92	0.00044	0.0013
Cholesteryl esters	Cholesteryl esters	HDL-CE	2545/265631	0.97	0.93-1.01	0.17	0.23	2023/265631	1	0.95-1.04	0.84	0.89	377/265631	0.87	0.78-0.98	0.023	0.043
Cholesteryl esters	Cholesteryl esters	LDL-CE	2546/265659	0.88	0.84-0.91	2.4e-11	1.8e-09	2024/265659	0.89	0.85-0.93	1e-07	7.7e-06	377/265659	0.78	0.71-0.86	9.1e-07	8.8e-06
Cholesteryl esters	Cholesteryl esters	Total CE	2545/265648	0.89	0.85-0.92	7.7e-10	9.6e-09	2023/265648	0.9	0.87-0.94	4.9e-06	3.6e-05	377/265648	0.77	0.70-0.85	1.3e-07	4e-06
Cholesteryl esters	Cholesteryl esters	VLDL-CE	2546/265660	0.9	0.87-0.94	3.2e-07	1.5e-06	2024/265660	0.91	0.87-0.95	1.5e-05	7.3e-05	377/265660	0.81	0.73-0.90	6.4e-05	0.00025
Fatty acids	Fatty acid ratios	DHA%	2539/264987	0.96	0.92-0.99	0.024	0.043	2019/264987	0.97	0.93-1.02	0.2	0.29	376/264987	0.97	0.88-1.08	0.59	0.66
Fatty acids	Fatty acid ratios	LA%	2544/265447	0.94	0.90-0.97	0.00063	0.0014	2023/265447	0.95	0.91-1.00	0.03	0.057	377/265447	0.81	0.74-0.89	7.2e-06	4.6e-05
Fatty acids	Fatty acid ratios	MUFA%	2544/265451	1.02	0.98-1.06	0.41	0.47	2023/265451	1	0.96-1.05	1	1	377/265451	1.18	1.06-1.31	0.0026	0.0062
Fatty acids	Fatty acid ratios	Omega-3%	2534/264859	0.92	0.89-0.96	8.1e-05	0.00022	2015/264859	0.92	0.88-0.97	0.00075	0.0021	374/264859	0.96	0.86-1.06	0.41	0.5
Fatty acids	Fatty acid ratios	Omega-6%	2544/265444	0.98	0.95-1.02	0.44	0.5	2023/265444	1	0.96-1.05	0.95	0.96	377/265444	0.89	0.81-0.97	0.013	0.025
Fatty acids	Fatty acid ratios	Omega-6/Omega-3	2528/263407	1.07	1.03-1.11	0.0012	0.0026	2009/263407	1.07	1.02-1.12	0.0035	0.008	377/263407	1.01	0.91-1.12	0.86	0.89
Fatty acids	Fatty acid ratios	PUFA%	2544/265443	0.96	0.92-1.00	0.034	0.058	2023/265443	0.98	0.93-1.02	0.27	0.37	377/265443	0.88	0.80-0.97	0.0096	0.019
Fatty acids	Fatty acid ratios	PUFA/MUFA	2544/265444	0.97	0.93-1.01	0.19	0.25	2023/265444	0.99	0.95-1.04	0.7	0.79	377/265444	0.86	0.78-0.95	0.0039	0.0087
Fatty acids	Fatty acid ratios	SFA%	2544/265408	1.05	1.01-1.09	0.0098	0.018	2023/265408	1.04	1.00-1.09	0.066	0.11	377/265408	1.05	0.95-1.16	0.33	0.43
Fatty acids	Fatty acid ratios	Unsaturation	2544/265407	0.93	0.89-0.96	0.00016	0.00039	2023/265407	0.94	0.90-0.98	0.0073	0.015	377/265407	0.87	0.79-0.97	0.0082	0.017
Fatty acids	Fatty acids	DHA	2537/264802	0.91	0.88-0.95	8.1e-06	2.7e-05	2017/264802	0.93	0.89-0.97	0.00093	0.0024	375/264802	0.91	0.82-1.01	0.083	0.13
Fatty acids	Fatty acids	LA	2543/265389	0.88	0.85-0.92	3.2e-10	6.4e-09	2022/265389	0.89	0.86-0.93	3.2e-07	7.7e-06	377/265389	0.79	0.72-0.87	4.3e-06	3.1e-05
Fatty acids	Fatty acids	MUFA	2542/265107	0.94	0.91-0.98	0.0068	0.013	2022/265107	0.94	0.90-0.98	0.0065	0.014	377/265107	0.99	0.89-1.10	0.89	0.91
Fatty acids	Fatty acids	Omega-3	2538/264959	0.9	0.86-0.94	5.8e-07	2.7e-06	2018/264959	0.9	0.86-0.95	1.5e-05	7.3e-05	375/264959	0.91	0.82-1.02	0.095	0.15
Fatty acids	Fatty acids	Omega-6	2544/265408	0.88	0.85-0.92	5.4e-10	7.9e-09	2023/265408	0.89	0.85-0.93	4e-07	7.7e-06	377/265408	0.8	0.72-0.89	3e-05	0.00013
Fatty acids	Fatty acids	PUFA	2544/265415	0.87	0.84-0.91	1.5e-11	1.8e-09	2023/265415	0.88	0.84-0.92	2.4e-08	3e-06	377/265415	0.81	0.73-0.90	6.9e-05	0.00026
Fatty acids	Fatty acids	SFA	2542/265127	0.94	0.90-0.98	0.0017	0.0036	2022/265127	0.93	0.89-0.98	0.0037	0.0082	377/265127	0.93	0.84-1.03	0.17	0.23
Fatty acids	Fatty acids	Total FA	2542/265317	0.91	0.87-0.95	4.7e-06	1.7e-05	2022/265317	0.91	0.87-0.95	4.7e-05	0.00019	377/265317	0.9	0.81-1.00	0.051	0.084
Fluid balance	Fluid balance	Albumin	2545/265329	0.97	0.93-1.01	0.15	0.21	2024/265329	0.99	0.95-1.03	0.65	0.75	376/265329	0.9	0.81-1.00	0.04	0.068
Fluid balance	Fluid balance	Creatinine	2483/258638	0.99	0.95-1.04	0.8	0.83	1970/258638	1.01	0.96-1.06	0.81	0.86	361/258638	0.96	0.86-1.08	0.47	0.56
Free cholesterol	Free cholesterol	HDL-FC	2544/265565	0.97	0.93-1.02	0.2	0.27	2022/265565	0.99	0.95-1.04	0.81	0.87	377/265565	0.87	0.77-0.98	0.027	0.047
Free cholesterol	Free cholesterol	LDL-FC	2546/265661	0.89	0.86-0.92	2.2e-09	2.2e-08	2024/265661	0.91	0.87-0.95	9.2e-06	5.2e-05	377/265661	0.77	0.69-0.85	1.4e-07	4e-06
Free cholesterol	Free cholesterol	Total FC	2546/265660	0.89	0.86-0.92	2e-09	2.1e-08	2024/265660	0.9	0.87-0.94	3.8e-06	2.9e-05	377/265660	0.78	0.70-0.86	5.3e-07	6.3e-06
Free cholesterol	Free cholesterol	VLDL-FC	2546/265651	0.91	0.87-0.94	2.5e-06	9.5e-06	2024/265651	0.91	0.87-0.95	1.6e-05	7.4e-05	377/265651	0.86	0.78-0.96	0.0066	0.014
Glycolysis related metabolites	Glycolysis related metabolites	Citrate	2545/265562	1.03	0.99-1.07	0.15	0.22	2023/265562	1.04	0.99-1.08	0.12	0.18	377/265562	0.98	0.89-1.09	0.76	0.81
Glycolysis related metabolites	Glycolysis related metabolites	Glu	2452/261265	1.08	1.04-1.12	0.00017	0.00042	1957/261265	1.07	1.02-1.12	0.0028	0.0065	350/261265	1.18	1.06-1.31	0.0023	0.0057
Glycolysis related metabolites	Glycolysis related metabolites	Lactate	2540/265026	1	0.96-1.04	1	1	2019/265026	0.99	0.95-1.04	0.7	0.79	377/265026	0.99	0.89-1.10	0.87	0.89
Glycolysis related metabolites	Glycolysis related metabolites	Pyruvate	2531/264072	1.02	0.98-1.06	0.31	0.37	2013/264072	1	0.96-1.05	0.89	0.93	376/264072	1.08	0.97-1.20	0.17	0.24
Inflammation	Inflammation	GlycA	2545/265614	1.03	0.99-1.07	0.21	0.27	2023/265614	1.02	0.97-1.07	0.47	0.57	377/265614	1.08	0.97-1.20	0.17	0.24
Ketone bodies	Ketone bodies	3-Hydroxybutyrate	2392/252104	1.02	0.98-1.06	0.24	0.3	1903/252104	1.02	0.98-1.07	0.29	0.39	357/252104	1.05	0.95-1.16	0.34	0.44
Ketone bodies	Ketone bodies	Acetate	2516/262499	1.02	0.98-1.06	0.31	0.37	1998/262499	1.02	0.97-1.06	0.46	0.57	370/262499	0.98	0.89-1.09	0.77	0.81
Ketone bodies	Ketone bodies	Acetoacetate	2487/260310	1.02	0.99-1.06	0.2	0.26	1979/260310	1.03	0.99-1.07	0.2	0.29	367/260310	1.04	0.95-1.15	0.4	0.49
Ketone bodies	Ketone bodies	Acetone	2504/261622	1.03	1.00-1.07	0.081	0.13	1994/261622	1.04	1.00-1.08	0.083	0.14	373/261622	1.09	0.99-1.20	0.077	0.12
Lipoprotein particle concentrations	Lipoprotein particle concentrations	HDL-P	2545/265581	0.94	0.90-0.98	0.002	0.0042	2023/265581	0.95	0.91-1.00	0.057	0.097	377/265581	0.85	0.76-0.95	0.0056	0.012
Lipoprotein particle concentrations	Lipoprotein particle concentrations	LDL-P	2546/265660	0.89	0.86-0.93	1.2e-08	8.3e-08	2024/265660	0.9	0.86-0.94	3.8e-06	2.9e-05	377/265660	0.79	0.71-0.87	7.7e-06	4.7e-05
Lipoprotein particle concentrations	Lipoprotein particle concentrations	Total P	2545/265587	0.92	0.88-0.96	0.0001	0.00027	2023/265587	0.94	0.90-0.99	0.0098	0.02	377/265587	0.82	0.74-0.92	0.0007	0.0018
Lipoprotein particle concentrations	Lipoprotein particle concentrations	VLDL-P	2546/265640	0.91	0.88-0.95	1.4e-05	4.3e-05	2024/265640	0.91	0.87-0.96	9.3e-05	0.00034	377/265640	0.86	0.78-0.96	0.0075	0.015
Lipoprotein particle sizes	Lipoprotein particle sizes	HDL size	2546/265668	1.03	0.99-1.08	0.17	0.24	2024/265668	1.05	1.00-1.10	0.054	0.093	377/265668	0.95	0.85-1.07	0.43	0.52
Lipoprotein particle sizes	Lipoprotein particle sizes	LDL size	2544/265643	0.97	0.93-1.01	0.16	0.23	2023/265643	0.99	0.94-1.03	0.52	0.63	377/265643	0.89	0.81-0.99	0.026	0.047
Lipoprotein particle sizes	Lipoprotein particle sizes	VLDL size	2546/265676	0.93	0.89-0.97	0.00045	0.0011	2024/265676	0.91	0.87-0.95	9.4e-05	0.00034	377/265676	1.04	0.93-1.16	0.52	0.6
Lipoprotein subclasses	Chylomicrons and extremely large VLDL	XXL-VLDL-C	2544/265464	0.96	0.92-1.00	0.052	0.085	2023/265464	0.94	0.90-0.99	0.015	0.03	377/265464	0.99	0.89-1.10	0.87	0.89
Lipoprotein subclasses	Chylomicrons and extremely large VLDL	XXL-VLDL-CE	2544/265520	0.95	0.92-1.00	0.029	0.05	2023/265520	0.94	0.90-0.99	0.011	0.023	377/265520	0.97	0.87-1.08	0.58	0.65
Lipoprotein subclasses	Chylomicrons and extremely large VLDL	XXL-VLDL-FC	2542/265377	0.96	0.92-1.00	0.081	0.13	2022/265377	0.95	0.90-0.99	0.022	0.042	377/265377	1.02	0.91-1.13	0.77	0.81
Lipoprotein subclasses	Chylomicrons and extremely large VLDL	XXL-VLDL-L	2541/265152	0.97	0.93-1.01	0.1	0.15	2022/265152	0.95	0.91-1.00	0.031	0.059	377/265152	1.04	0.93-1.15	0.51	0.59
Lipoprotein subclasses	Chylomicrons and extremely large VLDL	XXL-VLDL-P	2541/265219	0.97	0.93-1.01	0.11	0.17	2022/265219	0.95	0.91-1.00	0.036	0.064	377/265219	1.03	0.93-1.14	0.6	0.67
Lipoprotein subclasses	Chylomicrons and extremely large VLDL	XXL-VLDL-PL	2542/265296	0.97	0.93-1.01	0.14	0.21	2022/265296	0.95	0.91-1.00	0.034	0.062	377/265296	1.03	0.93-1.14	0.56	0.64
Lipoprotein subclasses	Chylomicrons and extremely large VLDL	XXL-VLDL-TG	2539/264921	0.97	0.93-1.01	0.16	0.22	2020/264921	0.95	0.91-1.00	0.047	0.083	377/264921	1.05	0.95-1.16	0.36	0.46
Lipoprotein subclasses	IDL	IDL-C	2546/265665	0.9	0.87-0.94	1.7e-07	8.8e-07	2024/265665	0.92	0.88-0.96	0.00014	0.00048	377/265665	0.77	0.70-0.85	2.1e-07	4.6e-06
Lipoprotein subclasses	IDL	IDL-CE	2546/265664	0.9	0.87-0.94	1.1e-07	6.3e-07	2024/265664	0.92	0.88-0.96	0.00011	0.00038	377/265664	0.77	0.70-0.85	2.4e-07	4.6e-06
Lipoprotein subclasses	IDL	IDL-FC	2546/265662	0.91	0.88-0.95	5.4e-06	1.8e-05	2024/265662	0.93	0.89-0.97	0.0013	0.0033	377/265662	0.78	0.70-0.86	8e-07	8.3e-06
Lipoprotein subclasses	IDL	IDL-L	2546/265664	0.9	0.87-0.94	2.2e-07	1.1e-06	2024/265664	0.92	0.88-0.96	0.00013	0.00044	377/265664	0.78	0.70-0.86	4.8e-07	6e-06
Lipoprotein subclasses	IDL	IDL-P	2545/265664	0.91	0.88-0.95	5.6e-06	1.9e-05	2023/265664	0.93	0.89-0.97	0.00056	0.0016	377/265664	0.79	0.72-0.88	1.4e-05	8e-05
Lipoprotein subclasses	IDL	IDL-PL	2546/265655	0.91	0.88-0.95	1.8e-06	7.5e-06	2024/265655	0.93	0.89-0.97	0.00043	0.0012	377/265655	0.78	0.70-0.86	2.1e-06	1.8e-05
Lipoprotein subclasses	IDL	IDL-TG	2542/265312	0.98	0.94-1.02	0.26	0.31	2021/265312	0.97	0.93-1.02	0.2	0.29	375/265312	0.97	0.87-1.07	0.52	0.6
Lipoprotein subclasses	Large HDL	L-HDL-C	2544/265582	1.01	0.96-1.05	0.78	0.82	2022/265582	1.03	0.98-1.08	0.24	0.32	377/265582	0.91	0.80-1.02	0.11	0.16
Lipoprotein subclasses	Large HDL	L-HDL-CE	2544/265602	1.01	0.96-1.05	0.78	0.82	2022/265602	1.03	0.98-1.08	0.23	0.32	377/265602	0.91	0.80-1.02	0.11	0.16
Lipoprotein subclasses	Large HDL	L-HDL-FC	2543/265516	1.01	0.97-1.06	0.63	0.68	2022/265516	1.03	0.99-1.08	0.17	0.25	376/265516	0.9	0.80-1.02	0.095	0.15
Lipoprotein subclasses	Large HDL	L-HDL-L	2544/265581	1.01	0.96-1.05	0.81	0.84	2022/265581	1.03	0.98-1.08	0.28	0.37	377/265581	0.91	0.81-1.03	0.13	0.2
Lipoprotein subclasses	Large HDL	L-HDL-P	2544/265571	1.01	0.97-1.05	0.72	0.77	2022/265571	1.03	0.98-1.08	0.23	0.32	377/265571	0.91	0.81-1.03	0.14	0.2
Lipoprotein subclasses	Large HDL	L-HDL-PL	2546/265601	1.02	0.97-1.06	0.48	0.54	2024/265601	1.04	0.99-1.09	0.14	0.21	377/265601	0.93	0.83-1.05	0.26	0.35
Lipoprotein subclasses	Large HDL	L-HDL-TG	2543/265290	1	0.96-1.04	0.9	0.91	2022/265290	1	0.95-1.04	0.92	0.95	377/265290	0.97	0.87-1.09	0.64	0.69
Lipoprotein subclasses	Large LDL	L-LDL-C	2546/265652	0.88	0.85-0.92	7.3e-11	3e-09	2024/265652	0.9	0.86-0.94	5.8e-07	1e-05	377/265652	0.77	0.70-0.85	1.6e-07	4e-06
Lipoprotein subclasses	Large LDL	L-LDL-CE	2546/265652	0.88	0.84-0.91	3.7e-11	1.8e-09	2024/265652	0.89	0.86-0.93	2.6e-07	7.7e-06	377/265652	0.77	0.70-0.85	3.4e-07	5.1e-06
Lipoprotein subclasses	Large LDL	L-LDL-FC	2546/265653	0.89	0.86-0.93	1.2e-08	8.3e-08	2024/265653	0.91	0.87-0.95	3.3e-05	0.00014	377/265653	0.76	0.69-0.84	1.1e-07	4e-06
Lipoprotein subclasses	Large LDL	L-LDL-L	2546/265654	0.88	0.85-0.92	2.2e-10	4.9e-09	2024/265654	0.9	0.86-0.94	1e-06	1.2e-05	377/265654	0.77	0.70-0.85	2.8e-07	4.7e-06
Lipoprotein subclasses	Large LDL	L-LDL-P	2546/265652	0.89	0.86-0.93	2.1e-08	1.4e-07	2024/265652	0.9	0.87-0.95	6.5e-06	4.2e-05	377/265652	0.79	0.71-0.87	7.4e-06	4.6e-05
Lipoprotein subclasses	Large LDL	L-LDL-PL	2546/265662	0.89	0.86-0.93	3e-09	2.7e-08	2024/265662	0.91	0.87-0.95	6.4e-06	4.2e-05	377/265662	0.77	0.69-0.85	2.5e-07	4.6e-06
Lipoprotein subclasses	Large LDL	L-LDL-TG	2541/265251	0.97	0.93-1.01	0.19	0.26	2020/265251	0.97	0.93-1.01	0.17	0.25	375/265251	0.96	0.86-1.06	0.42	0.51
Lipoprotein subclasses	Large VLDL	L-VLDL-C	2546/265662	0.91	0.88-0.95	1.7e-05	5.1e-05	2024/265662	0.91	0.87-0.95	3.2e-05	0.00014	377/265662	0.9	0.81-1.00	0.061	0.1
Lipoprotein subclasses	Large VLDL	L-VLDL-CE	2546/265667	0.91	0.87-0.94	2.8e-06	1e-05	2024/265667	0.9	0.86-0.95	1.4e-05	7.3e-05	377/265667	0.87	0.78-0.97	0.012	0.023
Lipoprotein subclasses	Large VLDL	L-VLDL-FC	2546/265644	0.92	0.89-0.96	0.00019	0.00044	2024/265644	0.91	0.87-0.96	0.00015	0.00049	377/265644	0.94	0.84-1.04	0.22	0.3
Lipoprotein subclasses	Large VLDL	L-VLDL-L	2546/265610	0.92	0.88-0.96	5.6e-05	0.00016	2024/265610	0.91	0.87-0.95	4.6e-05	0.00019	377/265610	0.95	0.85-1.06	0.35	0.45
Lipoprotein subclasses	Large VLDL	L-VLDL-P	2546/265612	0.93	0.89-0.97	0.00055	0.0013	2024/265612	0.92	0.88-0.96	0.00032	0.00097	377/265612	0.95	0.86-1.06	0.38	0.48
Lipoprotein subclasses	Large VLDL	L-VLDL-PL	2546/265628	0.93	0.89-0.97	0.00061	0.0014	2024/265628	0.92	0.88-0.96	0.00031	0.00093	377/265628	0.96	0.86-1.07	0.43	0.52
Lipoprotein subclasses	Large VLDL	L-VLDL-TG	2545/265501	0.92	0.88-0.96	0.00014	0.00036	2023/265501	0.91	0.87-0.95	8.9e-05	0.00034	377/265501	0.97	0.87-1.08	0.6	0.67
Lipoprotein subclasses	Medium HDL	M-HDL-C	2546/265624	0.97	0.93-1.02	0.21	0.27	2024/265624	0.99	0.95-1.04	0.77	0.83	377/265624	0.91	0.81-1.01	0.088	0.14
Lipoprotein subclasses	Medium HDL	M-HDL-CE	2546/265626	0.98	0.94-1.02	0.27	0.32	2024/265626	1	0.95-1.04	0.86	0.9	377/265626	0.91	0.81-1.02	0.1	0.16
Lipoprotein subclasses	Medium HDL	M-HDL-FC	2546/265610	0.97	0.93-1.01	0.17	0.23	2024/265610	0.99	0.94-1.04	0.67	0.77	377/265610	0.9	0.80-1.01	0.063	0.1
Lipoprotein subclasses	Medium HDL	M-HDL-L	2546/265606	0.97	0.93-1.01	0.19	0.25	2024/265606	0.99	0.94-1.03	0.54	0.66	377/265606	0.92	0.83-1.03	0.16	0.23
Lipoprotein subclasses	Medium HDL	M-HDL-P	2546/265612	0.97	0.93-1.02	0.24	0.3	2024/265612	0.99	0.95-1.04	0.75	0.81	377/265612	0.91	0.81-1.02	0.1	0.16
Lipoprotein subclasses	Medium HDL	M-HDL-PL	2546/265597	0.98	0.94-1.02	0.3	0.36	2024/265597	0.99	0.94-1.04	0.62	0.72	377/265597	0.94	0.84-1.06	0.32	0.41
Lipoprotein subclasses	Medium HDL	M-HDL-TG	2541/265432	0.97	0.94-1.02	0.22	0.28	2020/265432	0.96	0.92-1.01	0.099	0.15	377/265432	1.01	0.91-1.12	0.85	0.88
Lipoprotein subclasses	Medium LDL	M-LDL-C	2546/265664	0.88	0.85-0.92	1.9e-10	4.7e-09	2024/265664	0.89	0.85-0.93	2.7e-07	7.7e-06	377/265664	0.79	0.71-0.87	4.3e-06	3.1e-05
Lipoprotein subclasses	Medium LDL	M-LDL-CE	2546/265663	0.88	0.85-0.92	6.3e-10	8.7e-09	2024/265663	0.89	0.85-0.93	3.7e-07	7.7e-06	377/265663	0.8	0.72-0.88	1.9e-05	9.7e-05
Lipoprotein subclasses	Medium LDL	M-LDL-FC	2546/265661	0.88	0.85-0.92	4.8e-10	7.9e-09	2024/265661	0.9	0.86-0.94	1.9e-06	1.9e-05	377/265661	0.77	0.69-0.85	4e-07	5.5e-06
Lipoprotein subclasses	Medium LDL	M-LDL-L	2546/265660	0.88	0.85-0.92	3.5e-10	6.4e-09	2024/265660	0.89	0.85-0.93	3.4e-07	7.7e-06	377/265660	0.79	0.72-0.88	8.5e-06	4.9e-05
Lipoprotein subclasses	Medium LDL	M-LDL-P	2546/265665	0.89	0.86-0.93	2.9e-08	1.9e-07	2024/265665	0.9	0.87-0.94	7.1e-06	4.3e-05	377/265665	0.8	0.72-0.89	2.7e-05	0.00013
Lipoprotein subclasses	Medium LDL	M-LDL-PL	2546/265661	0.88	0.85-0.92	7.7e-10	9.6e-09	2024/265661	0.89	0.86-0.93	6.5e-07	1e-05	377/265661	0.79	0.71-0.88	8.1e-06	4.8e-05
Lipoprotein subclasses	Medium LDL	M-LDL-TG	2541/265053	0.97	0.93-1.01	0.096	0.15	2020/265053	0.96	0.91-1.00	0.062	0.1	376/265053	0.98	0.88-1.09	0.68	0.74
Lipoprotein subclasses	Medium VLDL	M-VLDL-C	2546/265664	0.89	0.86-0.93	1.3e-08	9.2e-08	2024/265664	0.91	0.87-0.95	8e-06	4.7e-05	377/265664	0.78	0.70-0.86	1.7e-06	1.5e-05
Lipoprotein subclasses	Medium VLDL	M-VLDL-CE	2546/265662	0.9	0.87-0.94	1.4e-07	7.4e-07	2024/265662	0.92	0.88-0.96	7.8e-05	0.00031	377/265662	0.77	0.70-0.85	6.4e-07	7.2e-06
Lipoprotein subclasses	Medium VLDL	M-VLDL-FC	2546/265658	0.89	0.86-0.93	1.4e-08	9.3e-08	2024/265658	0.9	0.86-0.94	2.5e-06	2.3e-05	377/265658	0.8	0.72-0.89	4.1e-05	0.00017
Lipoprotein subclasses	Medium VLDL	M-VLDL-L	2546/265656	0.89	0.85-0.92	3.5e-09	3e-08	2024/265656	0.89	0.85-0.93	1.8e-07	7.7e-06	377/265656	0.85	0.76-0.94	0.0019	0.0047
Lipoprotein subclasses	Medium VLDL	M-VLDL-P	2546/265659	0.89	0.86-0.93	3.6e-08	2.2e-07	2024/265659	0.9	0.86-0.94	2e-06	1.9e-05	377/265659	0.82	0.74-0.92	0.00043	0.0013
Lipoprotein subclasses	Medium VLDL	M-VLDL-PL	2546/265659	0.89	0.86-0.93	1.2e-08	8.3e-08	2024/265659	0.89	0.86-0.94	1e-06	1.2e-05	377/265659	0.82	0.74-0.91	0.0002	0.00066
Lipoprotein subclasses	Medium VLDL	M-VLDL-TG	2546/265611	0.91	0.87-0.95	4.4e-06	1.6e-05	2024/265611	0.9	0.86-0.94	8.1e-06	4.7e-05	377/265611	0.94	0.84-1.04	0.22	0.29
Lipoprotein subclasses	Small HDL	S-HDL-C	2546/265577	0.91	0.87-0.94	1.7e-06	7.2e-06	2024/265577	0.92	0.88-0.96	0.00025	0.00079	377/265577	0.85	0.77-0.94	0.0025	0.0062
Lipoprotein subclasses	Small HDL	S-HDL-CE	2546/265584	0.91	0.87-0.95	3.2e-06	1.2e-05	2024/265584	0.92	0.88-0.96	0.00036	0.0011	377/265584	0.86	0.77-0.95	0.0037	0.0083
Lipoprotein subclasses	Small HDL	S-HDL-FC	2546/265565	0.91	0.88-0.95	1.4e-05	4.4e-05	2024/265565	0.93	0.88-0.97	0.001	0.0026	377/265565	0.85	0.77-0.95	0.0041	0.009
Lipoprotein subclasses	Small HDL	S-HDL-L	2546/265575	0.92	0.88-0.96	7.2e-05	0.0002	2024/265575	0.93	0.88-0.97	0.00089	0.0023	377/265575	0.9	0.81-1.00	0.043	0.072
Lipoprotein subclasses	Small HDL	S-HDL-P	2546/265576	0.9	0.87-0.94	1.1e-06	5e-06	2024/265576	0.91	0.87-0.96	0.00013	0.00044	377/265576	0.85	0.77-0.95	0.0031	0.0071
Lipoprotein subclasses	Small HDL	S-HDL-PL	2544/265575	0.93	0.89-0.97	0.00067	0.0015	2022/265575	0.93	0.89-0.98	0.003	0.007	377/265575	0.92	0.83-1.03	0.14	0.2
Lipoprotein subclasses	Small HDL	S-HDL-TG	2544/265535	0.97	0.93-1.01	0.11	0.16	2023/265535	0.95	0.91-1.00	0.037	0.067	377/265535	1.02	0.92-1.13	0.71	0.76
Lipoprotein subclasses	Small LDL	S-LDL-C	2546/265666	0.89	0.85-0.92	8.2e-10	9.7e-09	2024/265666	0.9	0.86-0.94	7.2e-07	1.1e-05	377/265666	0.79	0.71-0.87	4.9e-06	3.4e-05
Lipoprotein subclasses	Small LDL	S-LDL-CE	2546/265663	0.89	0.85-0.92	1.9e-09	2.1e-08	2024/265663	0.89	0.86-0.93	6.6e-07	1e-05	377/265663	0.79	0.71-0.88	1.6e-05	8.6e-05
Lipoprotein subclasses	Small LDL	S-LDL-FC	2546/265667	0.89	0.86-0.93	8.4e-09	6.7e-08	2024/265667	0.91	0.87-0.95	1.6e-05	7.4e-05	377/265667	0.78	0.71-0.87	2.4e-06	1.9e-05
Lipoprotein subclasses	Small LDL	S-LDL-L	2546/265662	0.89	0.85-0.92	2.9e-09	2.7e-08	2024/265662	0.9	0.86-0.94	1.2e-06	1.4e-05	377/265662	0.8	0.72-0.89	2.1e-05	0.0001
Lipoprotein subclasses	Small LDL	S-LDL-P	2546/265665	0.9	0.86-0.93	3.2e-08	2e-07	2024/265665	0.9	0.86-0.94	3.8e-06	2.9e-05	377/265665	0.8	0.72-0.89	2.4e-05	0.00012
Lipoprotein subclasses	Small LDL	S-LDL-PL	2546/265661	0.9	0.86-0.93	6.3e-08	3.6e-07	2024/265661	0.91	0.87-0.95	1.3e-05	6.9e-05	377/265661	0.82	0.74-0.90	0.0001	0.00037
Lipoprotein subclasses	Small LDL	S-LDL-TG	2541/265056	0.96	0.92-1.00	0.031	0.053	2021/265056	0.94	0.90-0.99	0.016	0.032	377/265056	0.99	0.90-1.10	0.89	0.91
Lipoprotein subclasses	Small LDL	S-VLDL-C	2544/265648	0.9	0.87-0.94	2.6e-07	1.3e-06	2022/265648	0.91	0.87-0.95	1.1e-05	5.9e-05	376/265648	0.81	0.72-0.90	7.6e-05	0.00028
Lipoprotein subclasses	Small LDL	S-VLDL-CE	2544/265645	0.91	0.87-0.95	2.5e-06	9.5e-06	2022/265645	0.91	0.87-0.95	3.9e-05	0.00016	376/265645	0.82	0.73-0.91	0.00025	0.0008
Lipoprotein subclasses	Small LDL	S-VLDL-FC	2546/265652	0.9	0.86-0.93	4e-08	2.4e-07	2024/265652	0.9	0.86-0.94	6.7e-06	4.2e-05	377/265652	0.8	0.72-0.89	4.1e-05	0.00017
Lipoprotein subclasses	Small LDL	S-VLDL-L	2546/265629	0.91	0.87-0.94	1.9e-06	7.8e-06	2024/265629	0.9	0.86-0.95	1.5e-05	7.4e-05	377/265629	0.88	0.79-0.97	0.015	0.029
Lipoprotein subclasses	Small LDL	S-VLDL-P	2546/265632	0.92	0.88-0.95	2.5e-05	7.6e-05	2024/265632	0.91	0.87-0.96	0.00012	0.00041	377/265632	0.89	0.80-0.99	0.035	0.061
Lipoprotein subclasses	Small LDL	S-VLDL-PL	2546/265641	0.9	0.86-0.93	1e-07	5.9e-07	2024/265641	0.9	0.86-0.94	5.5e-06	3.9e-05	377/265641	0.83	0.74-0.92	0.00051	0.0014
Lipoprotein subclasses	Small LDL	S-VLDL-TG	2545/265542	0.94	0.90-0.98	0.0018	0.0036	2023/265542	0.93	0.88-0.97	0.001	0.0026	377/265542	0.99	0.89-1.09	0.78	0.82
Lipoprotein subclasses	Very large HDL	XL-HDL-C	2538/265079	1.01	0.97-1.05	0.61	0.67	2018/265079	1.03	0.99-1.08	0.16	0.24	375/265079	0.88	0.78-0.99	0.03	0.053
Lipoprotein subclasses	Very large HDL	XL-HDL-CE	2539/265187	1.01	0.97-1.05	0.73	0.78	2018/265187	1.03	0.98-1.08	0.22	0.32	375/265187	0.87	0.77-0.98	0.026	0.047
Lipoprotein subclasses	Very large HDL	XL-HDL-FC	2537/264935	1.03	0.99-1.07	0.21	0.27	2018/264935	1.05	1.00-1.09	0.053	0.092	374/264935	0.89	0.79-0.99	0.041	0.069
Lipoprotein subclasses	Very large HDL	XL-HDL-L	2538/265029	1.02	0.98-1.06	0.35	0.41	2018/265029	1.04	0.99-1.09	0.091	0.14	375/265029	0.9	0.80-1.01	0.075	0.12
Lipoprotein subclasses	Very large HDL	XL-HDL-P	2536/264956	1	0.96-1.05	0.85	0.86	2017/264956	1.03	0.98-1.08	0.25	0.34	375/264956	0.87	0.77-0.98	0.025	0.046
Lipoprotein subclasses	Very large HDL	XL-HDL-PL	2540/265108	1.04	0.99-1.08	0.11	0.16	2020/265108	1.05	1.01-1.11	0.024	0.047	375/265108	0.92	0.82-1.04	0.19	0.26
Lipoprotein subclasses	Very large HDL	XL-HDL-TG	2540/265188	0.97	0.93-1.01	0.12	0.18	2020/265188	0.97	0.92-1.01	0.14	0.21	377/265188	0.96	0.86-1.07	0.44	0.52
Lipoprotein subclasses	Very large VLDL	XL-VLDL-C	2546/265654	0.92	0.88-0.96	7.3e-05	0.0002	2024/265654	0.91	0.87-0.95	8e-05	0.00031	377/265654	0.91	0.81-1.01	0.076	0.12
Lipoprotein subclasses	Very large VLDL	XL-VLDL-CE	2546/265670	0.91	0.87-0.95	5.2e-06	1.8e-05	2024/265670	0.9	0.86-0.95	1.9e-05	8.8e-05	377/265670	0.87	0.78-0.97	0.011	0.022
Lipoprotein subclasses	Very large VLDL	XL-VLDL-FC	2544/265600	0.93	0.89-0.97	0.00085	0.0018	2023/265600	0.92	0.88-0.96	0.00047	0.0014	377/265600	0.95	0.85-1.06	0.36	0.45
Lipoprotein subclasses	Very large VLDL	XL-VLDL-L	2544/265496	0.94	0.90-0.97	0.0016	0.0033	2023/265496	0.92	0.88-0.97	0.0006	0.0017	377/265496	0.98	0.88-1.09	0.75	0.8
Lipoprotein subclasses	Very large VLDL	XL-VLDL-P	2544/265522	0.94	0.90-0.98	0.0037	0.0073	2023/265522	0.93	0.88-0.97	0.0015	0.0036	377/265522	0.98	0.88-1.09	0.71	0.76
Lipoprotein subclasses	Very large VLDL	XL-VLDL-PL	2544/265549	0.94	0.90-0.98	0.0021	0.0043	2023/265549	0.92	0.88-0.97	0.00086	0.0023	377/265549	0.97	0.87-1.08	0.55	0.63
Lipoprotein subclasses	Very large VLDL	XL-VLDL-TG	2543/265384	0.95	0.91-0.99	0.0078	0.015	2022/265384	0.93	0.89-0.97	0.002	0.0048	377/265384	1.01	0.91-1.12	0.81	0.85
Lipoprotein subclasses	Very small VLDL	XS-VLDL-C	2544/265645	0.93	0.89-0.96	0.00011	0.0003	2022/265645	0.94	0.90-0.98	0.0028	0.0065	376/265645	0.79	0.71-0.88	1.6e-05	8.6e-05
Lipoprotein subclasses	Very small VLDL	XS-VLDL-CE	2545/265655	0.93	0.89-0.96	0.00012	0.0003	2023/265655	0.94	0.90-0.98	0.0037	0.0082	377/265655	0.8	0.72-0.88	1.9e-05	9.7e-05
Lipoprotein subclasses	Very small VLDL	XS-VLDL-FC	2544/265618	0.93	0.90-0.97	0.00082	0.0018	2022/265618	0.94	0.90-0.98	0.0069	0.015	376/265618	0.82	0.74-0.92	0.00034	0.001
Lipoprotein subclasses	Very small VLDL	XS-VLDL-L	2544/265607	0.93	0.90-0.97	0.00051	0.0012	2022/265607	0.94	0.90-0.98	0.0035	0.0078	376/265607	0.84	0.75-0.93	0.0009	0.0024
Lipoprotein subclasses	Very small VLDL	XS-VLDL-P	2544/265617	0.93	0.90-0.97	0.00068	0.0015	2022/265617	0.94	0.90-0.98	0.0045	0.0098	376/265617	0.83	0.74-0.92	0.00058	0.0016
Lipoprotein subclasses	Very small VLDL	XS-VLDL-PL	2542/265564	0.94	0.90-0.98	0.0024	0.0047	2021/265564	0.94	0.90-0.99	0.0093	0.019	375/265564	0.85	0.76-0.94	0.0027	0.0064
Lipoprotein subclasses	Very small VLDL	XS-VLDL-TG	2543/265322	0.97	0.93-1.01	0.18	0.24	2022/265322	0.96	0.92-1.01	0.11	0.18	377/265322	1.01	0.91-1.12	0.85	0.88
Other lipids	Other lipids	Cholines	2544/265399	0.91	0.87-0.95	8.7e-06	2.8e-05	2023/265399	0.93	0.88-0.97	0.0011	0.0028	377/265399	0.82	0.74-0.92	0.00034	0.001
Other lipids	Other lipids	PC	2544/265400	0.91	0.87-0.95	9.4e-06	3e-05	2023/265400	0.92	0.88-0.97	0.00098	0.0025	377/265400	0.84	0.75-0.93	0.0011	0.0027
Other lipids	Other lipids	Phosphoglyc	2544/265402	0.91	0.88-0.95	2.8e-05	8e-05	2023/265402	0.93	0.88-0.97	0.0015	0.0037	377/265402	0.85	0.76-0.94	0.0023	0.0057
Other lipids	Other lipids	SM	2541/265411	0.92	0.89-0.96	0.00014	0.00035	2020/265411	0.94	0.90-0.99	0.014	0.028	377/265411	0.81	0.73-0.90	0.00011	0.00038
Other lipids	Other lipids ratios	TG/PG	2544/265450	0.97	0.93-1.01	0.17	0.23	2023/265450	0.95	0.91-1.00	0.033	0.062	377/265450	1.08	0.97-1.20	0.17	0.24
Phospholipids	Phospholipids	HDL-PL	2546/265614	0.98	0.94-1.02	0.34	0.4	2024/265614	1	0.95-1.05	0.84	0.89	377/265614	0.92	0.82-1.03	0.14	0.21
Phospholipids	Phospholipids	LDL-PL	2546/265662	0.89	0.85-0.92	9.9e-10	1.1e-08	2024/265662	0.9	0.86-0.94	1.8e-06	1.9e-05	377/265662	0.78	0.70-0.86	9.2e-07	8.8e-06
Phospholipids	Phospholipids	Total PL	2546/265643	0.9	0.87-0.94	6.5e-07	3e-06	2024/265643	0.92	0.88-0.96	0.00014	0.00048	377/265643	0.81	0.73-0.90	7.8e-05	0.00028
Phospholipids	Phospholipids	VLDL-PL	2546/265629	0.91	0.88-0.95	1e-05	3.3e-05	2024/265629	0.91	0.87-0.95	2.7e-05	0.00012	377/265629	0.89	0.80-0.99	0.035	0.061
Relative lipoprotein lipid concentrations	Chylomicrons and extremely large VLDL ratios	XXL-VLDL-C%	2317/243427	0.99	0.94-1.03	0.52	0.57	1836/243427	1	0.96-1.05	0.92	0.95	343/243427	0.83	0.74-0.93	0.0016	0.004
Relative lipoprotein lipid concentrations	Chylomicrons and extremely large VLDL ratios	XXL-VLDL-CE%	2327/244164	0.97	0.93-1.01	0.14	0.2	1843/244164	0.99	0.94-1.03	0.57	0.68	347/244164	0.83	0.74-0.92	0.0007	0.0018
Relative lipoprotein lipid concentrations	Chylomicrons and extremely large VLDL ratios	XXL-VLDL-FC%	2332/245320	1.02	0.98-1.06	0.37	0.44	1840/245320	1.02	0.97-1.07	0.41	0.51	346/245320	0.91	0.81-1.02	0.096	0.15
Relative lipoprotein lipid concentrations	Chylomicrons and extremely large VLDL ratios	XXL-VLDL-PL%	2260/236439	1	0.96-1.05	0.84	0.86	1791/236439	1.01	0.96-1.06	0.82	0.87	340/236439	0.97	0.87-1.09	0.62	0.68
Relative lipoprotein lipid concentrations	Chylomicrons and extremely large VLDL ratios	XXL-VLDL-TG%	2318/243786	1.01	0.97-1.05	0.74	0.78	1835/243786	1	0.95-1.05	0.94	0.96	346/243786	1.09	0.97-1.23	0.15	0.21
Relative lipoprotein lipid concentrations	IDL ratios	IDL-C%	2540/265274	0.92	0.89-0.96	2.8e-05	8e-05	2022/265274	0.94	0.90-0.98	0.0028	0.0065	376/265274	0.81	0.74-0.89	2.4e-06	1.9e-05
Relative lipoprotein lipid concentrations	IDL ratios	IDL-CE%	2544/265492	0.91	0.88-0.95	1.4e-06	6.3e-06	2023/265492	0.93	0.89-0.97	0.00075	0.0021	377/265492	0.81	0.74-0.88	3.4e-06	2.6e-05
Relative lipoprotein lipid concentrations	IDL ratios	IDL-FC%	2540/265390	0.99	0.95-1.02	0.5	0.56	2019/265390	1	0.96-1.05	0.92	0.95	376/265390	0.88	0.81-0.97	0.0065	0.014
Relative lipoprotein lipid concentrations	IDL ratios	IDL-PL%	2544/265586	1.06	1.02-1.10	0.0035	0.0069	2022/265586	1.05	1.00-1.10	0.034	0.062	377/265586	1.15	1.04-1.27	0.0083	0.017
Relative lipoprotein lipid concentrations	IDL ratios	IDL-TG%	2525/264339	1.07	1.03-1.12	0.00042	0.00099	2011/264339	1.06	1.01-1.11	0.012	0.023	374/264339	1.27	1.15-1.40	1.3e-06	1.2e-05
Relative lipoprotein lipid concentrations	Large HDL ratios	L-HDL-C%	2527/264452	0.98	0.94-1.01	0.21	0.27	2010/264452	1	0.96-1.04	0.99	0.99	372/264452	0.89	0.81-0.97	0.01	0.02
Relative lipoprotein lipid concentrations	Large HDL ratios	L-HDL-CE%	2530/264697	0.98	0.94-1.02	0.25	0.31	2011/264697	1.01	0.96-1.05	0.74	0.81	372/264697	0.9	0.82-0.99	0.023	0.043
Relative lipoprotein lipid concentrations	Large HDL ratios	L-HDL-FC%	2505/263171	0.98	0.95-1.02	0.43	0.5	1993/263171	0.99	0.95-1.04	0.68	0.77	366/263171	0.92	0.83-1.01	0.069	0.11
Relative lipoprotein lipid concentrations	Large HDL ratios	L-HDL-PL%	2531/264700	1.05	1.01-1.09	0.023	0.041	2011/264700	1.02	0.98-1.07	0.38	0.49	374/264700	1.19	1.09-1.31	0.00021	0.00067
Relative lipoprotein lipid concentrations	Large HDL ratios	L-HDL-TG%	2533/264480	1	0.96-1.04	0.93	0.94	2015/264480	0.98	0.94-1.03	0.51	0.62	372/264480	1.05	0.94-1.17	0.38	0.48
Relative lipoprotein lipid concentrations	Large LDL ratios	L-LDL-C%	2531/264722	0.89	0.85-0.92	3.6e-10	6.4e-09	2013/264722	0.91	0.87-0.95	6.8e-06	4.2e-05	377/264722	0.76	0.70-0.83	2.4e-09	5.9e-07
Relative lipoprotein lipid concentrations	Large LDL ratios	L-LDL-CE%	2537/265289	0.87	0.84-0.90	7.6e-13	1.9e-10	2016/265289	0.88	0.84-0.92	6.3e-09	1.6e-06	376/265289	0.87	0.79-0.96	0.0044	0.0095
Relative lipoprotein lipid concentrations	Large LDL ratios	L-LDL-FC%	2540/265133	0.97	0.93-1.01	0.13	0.19	2020/265133	0.99	0.95-1.04	0.73	0.81	377/265133	0.83	0.76-0.90	2.9e-05	0.00013
Relative lipoprotein lipid concentrations	Large LDL ratios	L-LDL-PL%	2542/265551	1.05	1.01-1.09	0.02	0.036	2020/265551	1.04	1.00-1.09	0.053	0.092	377/265551	1	0.90-1.11	0.98	0.98
Relative lipoprotein lipid concentrations	Large LDL ratios	L-LDL-TG%	2522/264104	1.1	1.06-1.14	2.1e-06	8.4e-06	2007/264104	1.08	1.03-1.13	0.00059	0.0017	375/264104	1.31	1.19-1.45	3.5e-08	2.9e-06
Relative lipoprotein lipid concentrations	Large VLDL ratios	L-VLDL-C%	2545/265351	0.99	0.95-1.03	0.67	0.72	2023/265351	1.01	0.96-1.06	0.7	0.79	377/265351	0.84	0.76-0.93	0.00064	0.0017
Relative lipoprotein lipid concentrations	Large VLDL ratios	L-VLDL-CE%	2545/265503	0.99	0.95-1.03	0.55	0.61	2023/265503	1.01	0.96-1.05	0.74	0.81	377/265503	0.83	0.76-0.92	0.0003	0.00094
Relative lipoprotein lipid concentrations	Large VLDL ratios	L-VLDL-FC%	2522/262874	1.02	0.98-1.06	0.34	0.4	2003/262874	1.03	0.98-1.08	0.19	0.28	373/262874	0.95	0.85-1.05	0.31	0.4
Relative lipoprotein lipid concentrations	Large VLDL ratios	L-VLDL-PL%	2465/257478	0.98	0.94-1.03	0.48	0.54	1953/257478	0.99	0.94-1.03	0.55	0.66	367/257478	1.03	0.92-1.16	0.62	0.68
Relative lipoprotein lipid concentrations	Large VLDL ratios	L-VLDL-TG%	2523/263193	1	0.96-1.04	0.88	0.9	2003/263193	0.99	0.94-1.03	0.55	0.66	373/263193	1.11	0.99-1.24	0.065	0.1
Relative lipoprotein lipid concentrations	Medium HDL ratios	M-HDL-C%	2545/265647	0.97	0.94-1.01	0.22	0.27	2023/265647	1	0.96-1.05	0.94	0.96	376/265647	0.9	0.81-1.00	0.046	0.076
Relative lipoprotein lipid concentrations	Medium HDL ratios	M-HDL-CE%	2545/265624	0.99	0.95-1.03	0.53	0.59	2023/265624	1.01	0.97-1.06	0.63	0.73	376/265624	0.93	0.84-1.03	0.16	0.23
Relative lipoprotein lipid concentrations	Medium HDL ratios	M-HDL-FC%	2546/265634	0.93	0.89-0.97	0.00054	0.0013	2024/265634	0.96	0.91-1.00	0.061	0.1	377/265634	0.82	0.74-0.91	0.00027	0.00086
Relative lipoprotein lipid concentrations	Medium HDL ratios	M-HDL-PL%	2544/265635	1.05	1.00-1.09	0.028	0.05	2022/265635	1.01	0.97-1.06	0.6	0.7	375/265635	1.17	1.06-1.29	0.0024	0.0059
Relative lipoprotein lipid concentrations	Medium HDL ratios	M-HDL-TG%	2545/265635	0.99	0.95-1.04	0.76	0.8	2023/265635	0.98	0.93-1.02	0.31	0.41	376/265635	1.05	0.94-1.17	0.35	0.45
Relative lipoprotein lipid concentrations	Medium LDL ratios	M-LDL-C%	2530/264499	0.91	0.88-0.94	4.9e-07	2.3e-06	2012/264499	0.92	0.89-0.96	0.00019	0.00059	377/264499	0.79	0.73-0.87	1.5e-07	4e-06
Relative lipoprotein lipid concentrations	Medium LDL ratios	M-LDL-CE%	2543/265534	0.92	0.89-0.96	0.00012	0.00032	2021/265534	0.92	0.88-0.96	0.00018	0.00057	377/265534	0.94	0.84-1.04	0.21	0.28
Relative lipoprotein lipid concentrations	Medium LDL ratios	M-LDL-FC%	2539/265249	0.99	0.95-1.03	0.5	0.56	2019/265249	1.01	0.96-1.06	0.71	0.79	377/265249	0.87	0.79-0.95	0.0026	0.0062
Relative lipoprotein lipid concentrations	Medium LDL ratios	M-LDL-PL%	2543/265631	1.03	0.99-1.08	0.098	0.15	2021/265631	1.04	0.99-1.09	0.091	0.14	377/265631	1.03	0.92-1.14	0.62	0.68
Relative lipoprotein lipid concentrations	Medium LDL ratios	M-LDL-TG%	2528/264279	1.09	1.05-1.13	8.4e-06	2.8e-05	2010/264279	1.07	1.03-1.12	0.0018	0.0042	376/264279	1.28	1.17-1.41	2.6e-07	4.6e-06
Relative lipoprotein lipid concentrations	Medium VLDL ratios	M-VLDL-C%	2546/265676	0.96	0.93-1.00	0.055	0.089	2024/265676	0.98	0.94-1.02	0.36	0.47	377/265676	0.84	0.77-0.92	6.8e-05	0.00026
Relative lipoprotein lipid concentrations	Medium VLDL ratios	M-VLDL-CE%	2546/265676	0.96	0.93-1.00	0.054	0.089	2024/265676	0.98	0.94-1.02	0.36	0.47	377/265676	0.86	0.80-0.93	0.00014	0.00047
Relative lipoprotein lipid concentrations	Medium VLDL ratios	M-VLDL-FC%	2541/265597	0.97	0.93-1.01	0.094	0.14	2019/265597	0.99	0.95-1.03	0.59	0.7	377/265597	0.83	0.76-0.91	3.2e-05	0.00014
Relative lipoprotein lipid concentrations	Medium VLDL ratios	M-VLDL-PL%	2540/265493	0.96	0.92-0.99	0.025	0.044	2018/265493	0.97	0.93-1.02	0.24	0.32	376/265493	0.83	0.76-0.91	5.2e-05	0.00021
Relative lipoprotein lipid concentrations	Medium VLDL ratios	M-VLDL-TG%	2545/265661	1.02	0.98-1.07	0.24	0.3	2023/265661	1	0.96-1.05	0.95	0.96	377/265661	1.22	1.10-1.35	0.0002	0.00066
Relative lipoprotein lipid concentrations	Small HDL ratios	S-HDL-C%	2544/265630	0.95	0.92-0.99	0.015	0.027	2022/265630	0.98	0.93-1.02	0.32	0.42	377/265630	0.86	0.78-0.95	0.0029	0.0066
Relative lipoprotein lipid concentrations	Small HDL ratios	S-HDL-CE%	2543/265544	0.96	0.92-1.00	0.05	0.083	2021/265544	0.98	0.94-1.03	0.42	0.53	377/265544	0.88	0.80-0.97	0.013	0.026
Relative lipoprotein lipid concentrations	Small HDL ratios	S-HDL-FC%	2538/265234	0.96	0.92-1.00	0.038	0.063	2018/265234	0.98	0.94-1.03	0.49	0.6	373/265234	0.82	0.73-0.91	0.00034	0.001
Relative lipoprotein lipid concentrations	Small HDL ratios	S-HDL-PL%	2546/265664	1.08	1.04-1.13	0.00013	0.00034	2024/265664	1.07	1.02-1.12	0.0066	0.014	377/265664	1.17	1.05-1.31	0.0034	0.0076
Relative lipoprotein lipid concentrations	Small HDL ratios	S-HDL-TG%	2544/265609	0.99	0.95-1.04	0.79	0.82	2022/265609	0.97	0.93-1.02	0.27	0.36	376/265609	1.08	0.96-1.20	0.2	0.27
Relative lipoprotein lipid concentrations	Small LDL ratios	S-LDL-C%	2535/265217	0.91	0.87-0.94	1.5e-07	8e-07	2015/265217	0.92	0.89-0.96	0.00023	0.00074	377/265217	0.78	0.71-0.85	1.5e-08	1.9e-06
Relative lipoprotein lipid concentrations	Small LDL ratios	S-LDL-CE%	2544/265522	0.91	0.87-0.95	2.6e-06	9.9e-06	2022/265522	0.91	0.87-0.95	1.5e-05	7.3e-05	377/265522	0.87	0.78-0.96	0.0062	0.013
Relative lipoprotein lipid concentrations	Small LDL ratios	S-LDL-FC%	2536/264737	0.98	0.94-1.02	0.26	0.32	2015/264737	1.01	0.96-1.05	0.73	0.81	375/264737	0.89	0.81-0.98	0.015	0.029
Relative lipoprotein lipid concentrations	Small LDL ratios	S-LDL-PL%	2544/265536	1.1	1.06-1.15	2.4e-06	9.5e-06	2022/265536	1.1	1.05-1.16	2.7e-05	0.00012	377/265536	1.16	1.04-1.29	0.0057	0.012
Relative lipoprotein lipid concentrations	Small LDL ratios	S-LDL-TG%	2531/264470	1.03	0.99-1.08	0.094	0.14	2014/264470	1.02	0.97-1.06	0.47	0.58	375/264470	1.19	1.08-1.32	0.00047	0.0013
Relative lipoprotein lipid concentrations	Small VLDL ratios	S-VLDL-C%	2546/265671	0.96	0.92-1.00	0.034	0.058	2024/265671	0.97	0.93-1.02	0.2	0.29	377/265671	0.82	0.75-0.90	2.9e-05	0.00013
Relative lipoprotein lipid concentrations	Small VLDL ratios	S-VLDL-CE%	2546/265640	0.97	0.94-1.01	0.16	0.22	2024/265640	0.98	0.94-1.02	0.38	0.49	377/265640	0.84	0.76-0.92	0.00016	0.00053
Relative lipoprotein lipid concentrations	Small VLDL ratios	S-VLDL-FC%	2545/265668	0.95	0.91-0.99	0.0071	0.014	2023/265668	0.97	0.93-1.01	0.12	0.19	377/265668	0.82	0.75-0.90	2.4e-05	0.00012
Relative lipoprotein lipid concentrations	Small VLDL ratios	S-VLDL-PL%	2545/265658	0.95	0.91-0.99	0.0075	0.014	2023/265658	0.97	0.93-1.01	0.13	0.2	377/265658	0.81	0.74-0.90	3.2e-05	0.00014
Relative lipoprotein lipid concentrations	Small VLDL ratios	S-VLDL-TG%	2546/265671	1.04	1.00-1.08	0.062	0.099	2024/265671	1.02	0.98-1.07	0.34	0.44	377/265671	1.23	1.11-1.37	0.00011	0.00039
Relative lipoprotein lipid concentrations	Very large HDL ratios	XL-HDL-C%	2523/263514	0.95	0.91-0.99	0.015	0.027	2005/263514	0.96	0.92-1.01	0.09	0.14	374/263514	0.93	0.84-1.04	0.2	0.27
Relative lipoprotein lipid concentrations	Very large HDL ratios	XL-HDL-CE%	2524/263378	0.93	0.89-0.97	0.00017	0.00041	2008/263378	0.95	0.91-0.99	0.028	0.053	373/263378	0.84	0.77-0.93	0.00035	0.001
Relative lipoprotein lipid concentrations	Very large HDL ratios	XL-HDL-FC%	2527/264040	1.01	0.97-1.06	0.59	0.65	2011/264040	1	0.95-1.05	0.88	0.91	373/264040	1.08	0.97-1.21	0.15	0.22
Relative lipoprotein lipid concentrations	Very large HDL ratios	XL-HDL-PL%	2517/262840	1.06	1.01-1.11	0.012	0.023	2001/262840	1.06	1.01-1.12	0.02	0.04	372/262840	1.04	0.93-1.16	0.49	0.57
Relative lipoprotein lipid concentrations	Very large HDL ratios	XL-HDL-TG%	2513/262802	0.96	0.92-1.00	0.062	0.099	1999/262802	0.95	0.91-1.00	0.033	0.061	371/262802	1.05	0.94-1.16	0.41	0.5
Relative lipoprotein lipid concentrations	Very large VLDL ratios	XL-VLDL-C%	2504/261419	1	0.96-1.04	0.99	0.99	1986/261419	1.02	0.97-1.07	0.39	0.49	373/261419	0.82	0.74-0.92	0.00043	0.0013
Relative lipoprotein lipid concentrations	Very large VLDL ratios	XL-VLDL-CE%	2501/261099	0.99	0.95-1.03	0.62	0.68	1983/261099	1.01	0.96-1.06	0.74	0.81	374/261099	0.82	0.74-0.92	0.00046	0.0013
Relative lipoprotein lipid concentrations	Very large VLDL ratios	XL-VLDL-FC%	2498/261291	1	0.96-1.05	0.83	0.86	1980/261291	1.03	0.98-1.08	0.23	0.32	372/261291	0.87	0.79-0.97	0.015	0.028
Relative lipoprotein lipid concentrations	Very large VLDL ratios	XL-VLDL-PL%	2445/255587	0.97	0.93-1.01	0.09	0.14	1945/255587	0.96	0.91-1.00	0.056	0.097	363/255587	0.93	0.84-1.03	0.16	0.23
Relative lipoprotein lipid concentrations	Very large VLDL ratios	XL-VLDL-TG%	2509/262162	0.99	0.95-1.03	0.51	0.57	1991/262162	0.96	0.92-1.00	0.068	0.11	372/262162	1.2	1.06-1.36	0.0039	0.0087
Relative lipoprotein lipid concentrations	Very small VLDL ratios	XS-VLDL-C%	2545/265630	0.95	0.91-0.98	0.005	0.0098	2023/265630	0.96	0.92-1.01	0.09	0.14	376/265630	0.83	0.76-0.90	2.5e-05	0.00012
Relative lipoprotein lipid concentrations	Very small VLDL ratios	XS-VLDL-CE%	2546/265644	0.94	0.91-0.98	0.0023	0.0047	2024/265644	0.96	0.92-1.00	0.05	0.089	377/265644	0.82	0.75-0.89	5.1e-06	3.5e-05
Relative lipoprotein lipid concentrations	Very small VLDL ratios	XS-VLDL-FC%	2535/265240	0.99	0.95-1.02	0.45	0.51	2017/265240	1	0.95-1.04	0.86	0.9	374/265240	0.88	0.80-0.96	0.0045	0.0096
Relative lipoprotein lipid concentrations	Very small VLDL ratios	XS-VLDL-PL%	2544/265541	1.09	1.05-1.13	3.9e-05	0.00011	2022/265541	1.07	1.02-1.12	0.0041	0.0088	377/265541	1.26	1.14-1.40	8.6e-06	4.9e-05
Relative lipoprotein lipid concentrations	Very small VLDL ratios	XS-VLDL-TG%	2543/265535	1.04	1.00-1.08	0.043	0.071	2022/265535	1.03	0.98-1.07	0.23	0.32	376/265535	1.22	1.10-1.35	0.00011	0.00038
Total lipids	Total lipids	HDL-L	2545/265606	0.97	0.93-1.01	0.16	0.22	2023/265606	0.99	0.94-1.04	0.63	0.73	377/265606	0.89	0.79-1.00	0.051	0.084
Total lipids	Total lipids	LDL-L	2546/265657	0.88	0.85-0.92	1e-10	3.7e-09	2024/265657	0.89	0.86-0.93	3.4e-07	7.7e-06	377/265657	0.78	0.71-0.86	8e-07	8.3e-06
Total lipids	Total lipids	Total L	2546/265652	0.89	0.86-0.92	3.2e-09	2.9e-08	2024/265652	0.9	0.86-0.94	1.6e-06	1.8e-05	377/265652	0.81	0.73-0.90	3.7e-05	0.00015
Total lipids	Total lipids	VLDL-L	2545/265608	0.91	0.87-0.95	4.8e-06	1.7e-05	2024/265608	0.9	0.86-0.95	1.2e-05	6.4e-05	377/265608	0.92	0.83-1.02	0.12	0.18
Triglycerides	Triglycerides	HDL-TG	2541/265374	0.97	0.93-1.01	0.19	0.25	2020/265374	0.96	0.92-1.01	0.093	0.15	377/265374	1	0.90-1.12	0.93	0.93
Triglycerides	Triglycerides	LDL-TG	2541/265176	0.97	0.93-1.01	0.12	0.18	2020/265176	0.96	0.92-1.01	0.092	0.14	376/265176	0.97	0.88-1.08	0.62	0.68
Triglycerides	Triglycerides	Total TG	2544/265427	0.94	0.90-0.98	0.0018	0.0037	2023/265427	0.92	0.88-0.97	0.00093	0.0024	377/265427	0.99	0.89-1.10	0.91	0.92
Triglycerides	Triglycerides	VLDL-TG	2544/265455	0.93	0.89-0.97	0.00061	0.0014	2023/265455	0.92	0.88-0.96	0.00027	0.00084	377/265455	0.99	0.89-1.10	0.89	0.91

## Sheet: S6
Table S6	Results of associations between plasma metabolites and incident dementia stratified by sex
			ACD										AD										VaD
			Female					Male					Female					Male					Female					Male
Group	Subgroup	Metabolite	Event NO.	HR	95%CI	Pvalue	Qvalue	Event NO.	HR	95%CI	Pvalue	Qvalue	Event NO.	HR	95%CI	Pvalue	Qvalue	Event NO.	HR	95%CI	Pvalue	Qvalue	Event NO.	HR	95%CI	Pvalue	Qvalue	Event NO.	HR	95%CI	Pvalue	Qvalue
Amino acids	Amino acids	Ala	1272/143618	0.98	0.93-1.04	0.494719	0.655315	1273/121885	1.01	0.95-1.06	0.841355	0.862129	1045/143618	0.97	0.91-1.03	0.344498	0.555787	978/121885	1	0.94-1.07	0.992629	0.992908	147/143618	0.95	0.8-1.12	0.553382	0.723162	230/121885	1.11	0.97-1.26	0.116931	0.191551
Amino acids	Amino acids	Gln	1269/143307	0.97	0.92-1.03	0.305117	0.47759	1267/121518	1.06	1.01-1.13	0.0280756	0.0478823	1043/143307	0.99	0.93-1.05	0.738666	0.851518	973/121518	1.08	1.02-1.15	0.0140778	0.0276014	147/143307	0.87	0.73-1.03	0.0956977	0.245976	229/121518	0.91	0.8-1.04	0.173431	0.269902
Amino acids	Amino acids	Gly	1267/142997	1	0.95-1.06	0.866413	0.926098	1270/121776	1.06	1.01-1.13	0.0292451	0.0488727	1040/142997	1.02	0.96-1.08	0.53753	0.713222	976/121776	1.1	1.03-1.17	0.00488286	0.0104813	146/142997	0.99	0.84-1.17	0.904562	0.934589	230/121776	0.91	0.8-1.04	0.161103	0.255508
Amino acids	Amino acids	His	1268/143459	0.93	0.88-0.98	0.00914965	0.0588842	1272/121761	0.98	0.93-1.04	0.585313	0.636432	1042/143459	0.93	0.88-0.99	0.0270609	0.178965	977/121761	1	0.94-1.06	0.94587	0.965253	147/143459	0.83	0.7-0.98	0.0264568	0.156851	230/121761	0.87	0.76-0.99	0.0417877	0.0794286
Amino acids	Aromatic amino acids	Phe	1266/143464	0.97	0.92-1.03	0.308191	0.47759	1273/121758	0.98	0.93-1.03	0.440084	0.502665	1040/143464	0.95	0.89-1.01	0.0878067	0.225401	978/121758	1	0.94-1.06	0.895941	0.925682	146/143464	1.06	0.9-1.24	0.488338	0.683124	230/121758	1.03	0.9-1.17	0.683355	0.776423
Amino acids	Aromatic amino acids	Tyr	1266/143415	0.97	0.92-1.02	0.254351	0.436781	1271/121726	1.01	0.95-1.06	0.808172	0.838478	1040/143415	0.96	0.9-1.02	0.196434	0.381177	976/121726	1.03	0.96-1.09	0.430684	0.523123	147/143415	0.91	0.77-1.08	0.294754	0.502697	230/121726	1.03	0.9-1.17	0.695803	0.780427
Amino acids	Branched-chain amino acids	Ile	1270/143307	0.92	0.87-0.97	0.00360464	0.0407979	1272/121517	1	0.94-1.05	0.892258	0.903139	1043/143307	0.89	0.83-0.95	0.000316824	0.0157778	977/121517	1.02	0.96-1.08	0.58983	0.66758	147/143307	0.86	0.72-1.03	0.095822	0.245976	230/121517	1.14	1.01-1.28	0.0395674	0.0757867
Amino acids	Branched-chain amino acids	Leu	1272/143502	0.89	0.84-0.94	4.9227e-05	0.0024515	1273/121668	0.96	0.91-1.02	0.204633	0.266773	1045/143502	0.87	0.82-0.93	2.42932e-05	0.00151225	978/121668	0.98	0.92-1.05	0.637667	0.705685	147/143502	0.82	0.69-0.98	0.0277088	0.157798	230/121668	1.05	0.92-1.19	0.464543	0.587164
Amino acids	Branched-chain amino acids	Total BCAA	1272/143449	0.88	0.83-0.94	2.4898e-05	0.0015499	1269/121627	0.95	0.90-1.01	0.105425	0.15533	1045/143449	0.86	0.8-0.91	3.19289e-06	0.000397514	975/121627	0.97	0.91-1.03	0.359639	0.457854	147/143449	0.81	0.67-0.96	0.017149	0.156851	230/121627	1.06	0.93-1.2	0.408627	0.542631
Amino acids	Branched-chain amino acids	Val	1272/143528	0.87	0.82-0.93	6.23246e-06	0.000517294	1269/121746	0.94	0.89-0.99	0.0317977	0.0527842	1045/143528	0.85	0.79-0.9	4.89874e-07	0.000121979	975/121746	0.95	0.89-1.01	0.107928	0.169019	147/143528	0.79	0.66-0.95	0.0109383	0.156851	230/121746	1.03	0.91-1.18	0.606166	0.725651
Apolipoproteins	Apolipoproteins	ApoA1	1272/143646	0.98	0.92-1.04	0.445958	0.64187	1274/121954	0.96	0.91-1.01	0.136597	0.190015	1045/143646	1.01	0.95-1.07	0.801244	0.890669	979/121954	0.96	0.9-1.03	0.24683	0.341231	147/143646	0.83	0.7-0.98	0.0318677	0.16194	230/121954	0.95	0.83-1.08	0.418077	0.5449
Apolipoproteins	Apolipoproteins	ApoB	1272/143707	0.94	0.89-0.99	0.0201106	0.0962986	1274/121954	0.84	0.80-0.89	1.96892e-09	1.88562e-08	1045/143707	0.94	0.89-1	0.0566788	0.189879	979/121954	0.86	0.8-0.91	1.25897e-06	1.36588e-05	147/143707	0.87	0.74-1.01	0.0696771	0.21687	230/121954	0.74	0.65-0.85	1.07668e-05	8.64819e-05
Apolipoproteins	Apolipoproteins ratios	ApoB/ApoA1	1270/143695	0.95	0.90-1.01	0.0760398	0.201015	1274/121945	0.88	0.83-0.93	1.02898e-05	3.37126e-05	1043/143695	0.94	0.89-1	0.052618	0.189193	979/121945	0.89	0.83-0.95	0.000325771	0.00103996	146/143695	0.93	0.79-1.09	0.369974	0.568663	230/121945	0.78	0.68-0.9	0.000418049	0.00142595
Cholesterol	Cholesterol	Clinical LDL-C	1272/143706	0.92	0.88-0.97	0.00326916	0.0387629	1274/121954	0.85	0.81-0.90	3.74626e-09	3.10939e-08	1045/143706	0.94	0.89-1	0.0353782	0.180169	979/121954	0.87	0.82-0.92	2.87022e-06	2.10202e-05	147/143706	0.84	0.72-0.97	0.0201947	0.156851	230/121954	0.75	0.66-0.84	1.77174e-06	6.02342e-05
Cholesterol	Cholesterol	HDL-C	1271/143661	0.98	0.92-1.03	0.416471	0.60378	1274/121954	0.98	0.93-1.04	0.539981	0.598146	1044/143661	1.01	0.95-1.08	0.666566	0.805704	979/121954	0.99	0.93-1.05	0.762788	0.823226	147/143661	0.86	0.73-1.02	0.0878383	0.243019	230/121954	0.92	0.81-1.05	0.203738	0.311231
Cholesterol	Cholesterol	LDL-C	1272/143708	0.92	0.87-0.97	0.00227837	0.0308289	1274/121953	0.84	0.80-0.89	4.93827e-10	1.3665e-08	1045/143708	0.93	0.88-0.99	0.0213239	0.178965	979/121953	0.86	0.81-0.91	7.88891e-07	1.36588e-05	147/143708	0.83	0.71-0.97	0.0215292	0.156851	230/121953	0.74	0.66-0.84	3.62857e-06	6.02342e-05
Cholesterol	Cholesterol	Non-HDL-C	1272/143709	0.93	0.88-0.98	0.00599097	0.0514397	1274/121954	0.85	0.80-0.89	6.12232e-10	1.38483e-08	1045/143709	0.94	0.89-1	0.0362316	0.180169	979/121954	0.86	0.81-0.91	6.04945e-07	1.36588e-05	147/143709	0.84	0.72-0.98	0.0229335	0.156851	230/121954	0.75	0.66-0.85	4.43422e-06	6.13401e-05
Cholesterol	Cholesterol	Remnant-C	1272/143711	0.94	0.89-0.99	0.0256515	0.106454	1274/121958	0.85	0.81-0.90	3.12371e-09	2.77787e-08	1045/143711	0.95	0.9-1.01	0.0814186	0.222861	979/121958	0.86	0.81-0.91	1.33379e-06	1.36588e-05	147/143711	0.85	0.72-0.99	0.0342202	0.166327	230/121958	0.75	0.66-0.85	1.17166e-05	9.11698e-05
Cholesterol	Cholesterol	Total C	1271/143695	0.93	0.88-0.98	0.00505732	0.0498555	1274/121956	0.86	0.82-0.91	1.63594e-08	1.01837e-07	1044/143695	0.95	0.89-1	0.0709673	0.205803	979/121956	0.87	0.82-0.93	7.31112e-06	4.04549e-05	147/143695	0.82	0.71-0.95	0.00990311	0.156851	230/121956	0.76	0.67-0.85	6.63066e-06	6.80733e-05
Cholesterol	Cholesterol	VLDL-C	1272/143703	0.95	0.90-1.00	0.0606592	0.178169	1274/121957	0.84	0.80-0.89	4.42053e-09	3.55068e-08	1045/143703	0.94	0.89-1	0.0579033	0.189879	979/121957	0.85	0.8-0.91	1.12935e-06	1.36588e-05	147/143703	0.88	0.75-1.03	0.118223	0.272569	230/121957	0.79	0.69-0.9	0.000510541	0.00169112
Cholesteryl esters	Cholesteryl esters	HDL-CE	1271/143674	0.98	0.92-1.03	0.398075	0.586512	1274/121957	0.99	0.93-1.04	0.64219	0.686289	1044/143674	1.01	0.95-1.08	0.678761	0.807538	979/121957	0.99	0.93-1.06	0.864891	0.901079	147/143674	0.87	0.73-1.02	0.0928736	0.245976	230/121957	0.92	0.81-1.05	0.229416	0.342063
Cholesteryl esters	Cholesteryl esters	LDL-CE	1272/143708	0.92	0.87-0.97	0.00235241	0.0308289	1274/121951	0.84	0.79-0.88	2.06994e-10	1.03083e-08	1045/143708	0.93	0.88-0.99	0.0166034	0.178965	979/121951	0.85	0.8-0.91	4.00823e-07	1.36588e-05	147/143708	0.83	0.71-0.98	0.0235285	0.156851	230/121951	0.75	0.66-0.85	7.69264e-06	6.84095e-05
Cholesteryl esters	Cholesteryl esters	Total CE	1271/143691	0.93	0.88-0.98	0.00520439	0.0498555	1274/121957	0.86	0.82-0.91	2.7783e-08	1.53732e-07	1044/143691	0.95	0.9-1.01	0.0823421	0.222861	979/121957	0.87	0.82-0.93	1.1606e-05	5.77977e-05	147/143691	0.82	0.7-0.95	0.00897101	0.156851	230/121957	0.76	0.67-0.85	6.79196e-06	6.80733e-05
Cholesteryl esters	Cholesteryl esters	VLDL-CE	1272/143705	0.95	0.90-1.00	0.0645427	0.182626	1274/121955	0.85	0.80-0.90	6.61451e-09	4.69938e-08	1045/143705	0.95	0.89-1.01	0.0871093	0.225401	979/121955	0.86	0.8-0.91	1.81856e-06	1.55678e-05	147/143705	0.87	0.74-1.02	0.0916863	0.245976	230/121955	0.76	0.67-0.87	7.47863e-05	0.000380037
Fatty acids	Fatty acid ratios	DHA%	1267/143391	0.98	0.93-1.03	0.453206	0.645165	1272/121596	0.96	0.91-1.01	0.115238	0.165863	1041/143391	1	0.94-1.06	0.898296	0.947778	978/121596	0.97	0.91-1.03	0.360399	0.457854	146/143391	1.02	0.87-1.2	0.786866	0.85934	230/121596	0.97	0.85-1.1	0.650501	0.76096
Fatty acids	Fatty acid ratios	LA%	1270/143594	0.93	0.88-0.98	0.00663621	0.0550806	1274/121853	0.96	0.91-1.01	0.112756	0.163234	1044/143594	0.95	0.9-1.01	0.0971388	0.244319	979/121853	0.97	0.91-1.03	0.371878	0.467664	147/143594	0.87	0.75-1.02	0.080604	0.22551	230/121853	0.79	0.7-0.89	0.000129155	0.000554476
Fatty acids	Fatty acid ratios	MUFA%	1270/143597	1.01	0.95-1.07	0.82309	0.902861	1274/121854	1	0.95-1.06	0.960272	0.964144	1044/143597	0.97	0.92-1.04	0.426689	0.632415	979/121854	1	0.94-1.06	0.966338	0.978122	147/143597	1.04	0.88-1.23	0.640672	0.774405	230/121854	1.21	1.06-1.38	0.00381705	0.00976989
Fatty acids	Fatty acid ratios	Omega-3%	1262/143284	0.95	0.90-1.01	0.0786213	0.201015	1272/121575	0.91	0.86-0.97	0.00135371	0.0029058	1037/143284	0.95	0.89-1.01	0.119127	0.269661	978/121575	0.92	0.86-0.98	0.00780488	0.0161951	144/143284	0.97	0.81-1.15	0.704479	0.812449	230/121575	0.97	0.85-1.1	0.602231	0.725651
Fatty acids	Fatty acid ratios	Omega-6%	1270/143597	0.96	0.91-1.01	0.109216	0.249492	1274/121847	1.02	0.97-1.08	0.427207	0.492475	1044/143597	0.98	0.92-1.04	0.50276	0.703299	979/121847	1.04	0.97-1.11	0.285228	0.385065	147/143597	0.94	0.8-1.1	0.437157	0.636561	230/121847	0.88	0.77-0.99	0.0378013	0.0735353
Fatty acids	Fatty acid ratios	Omega-6/Omega-3	1264/142729	1.02	0.97-1.09	0.412855	0.60378	1264/120678	1.1	1.04-1.16	0.000954383	0.00210302	1038/142729	1.03	0.96-1.1	0.438459	0.638457	971/120678	1.1	1.03-1.17	0.00315619	0.00734477	147/142729	0.98	0.82-1.16	0.80881	0.868076	230/120678	1.02	0.89-1.16	0.770641	0.827134
Fatty acids	Fatty acid ratios	PUFA%	1270/143596	0.95	0.90-1.00	0.0427907	0.147985	1274/121847	0.99	0.93-1.04	0.677208	0.714512	1044/143596	0.97	0.91-1.03	0.300461	0.512431	979/121847	1	0.94-1.07	0.974167	0.982055	147/143596	0.96	0.82-1.12	0.593807	0.748878	230/121847	0.87	0.77-0.98	0.0219252	0.0454948
Fatty acids	Fatty acid ratios	PUFA/MUFA	1270/143592	0.98	0.92-1.03	0.379835	0.570479	1274/121852	1	0.94-1.05	0.879936	0.894302	1044/143592	1	0.94-1.07	0.875636	0.935106	979/121852	1	0.94-1.07	0.93665	0.959777	147/143592	0.96	0.82-1.14	0.650951	0.783028	230/121852	0.84	0.74-0.95	0.00672518	0.0159483
Fatty acids	Fatty acid ratios	SFA%	1270/143585	1.09	1.03-1.15	0.00185817	0.0308289	1274/121823	1.02	0.96-1.07	0.566324	0.62121	1044/143585	1.09	1.02-1.15	0.00819121	0.156893	979/121823	1	0.94-1.07	0.992908	0.992908	147/143585	1.01	0.86-1.19	0.867804	0.911743	230/121823	1.06	0.93-1.2	0.40272	0.539125
Fatty acids	Fatty acid ratios	Unsaturation	1270/143565	0.94	0.89-0.99	0.0320997	0.120633	1274/121842	0.93	0.88-0.98	0.0100042	0.0181828	1044/143565	0.96	0.91-1.02	0.197477	0.381177	979/121842	0.94	0.88-1	0.0529244	0.0884441	147/143565	0.95	0.81-1.12	0.547029	0.720688	230/121842	0.85	0.75-0.97	0.0133527	0.0294232
Fatty acids	Fatty acids	DHA	1265/143229	0.96	0.91-1.01	0.137952	0.284174	1272/121573	0.88	0.84-0.94	1.92282e-05	5.76847e-05	1039/143229	0.97	0.91-1.03	0.339777	0.555787	978/121573	0.9	0.84-0.96	0.00126021	0.00320197	145/143229	0.93	0.79-1.09	0.380309	0.577421	230/121573	0.92	0.81-1.05	0.217817	0.328999
Fatty acids	Fatty acids	LA	1269/143558	0.92	0.87-0.97	0.00155778	0.0308289	1274/121831	0.86	0.81-0.90	1.99514e-08	1.18283e-07	1043/143558	0.92	0.87-0.98	0.00906827	0.159667	979/121831	0.87	0.81-0.92	6.80506e-06	3.85104e-05	147/143558	0.82	0.7-0.96	0.0139594	0.156851	230/121831	0.78	0.68-0.88	0.000118355	0.000521686
Fatty acids	Fatty acids	MUFA	1269/143464	0.97	0.92-1.03	0.307585	0.47759	1273/121643	0.91	0.86-0.96	0.000900562	0.00203854	1044/143464	0.96	0.9-1.02	0.165082	0.339714	978/121643	0.91	0.85-0.97	0.00345198	0.00778149	147/143464	0.92	0.78-1.09	0.350319	0.555602	230/121643	1.01	0.88-1.16	0.882014	0.903684
Fatty acids	Fatty acids	Omega-3	1266/143309	0.95	0.90-1.01	0.076201	0.201015	1272/121650	0.86	0.81-0.91	4.53462e-07	1.88187e-06	1040/143309	0.95	0.89-1.01	0.0987363	0.245853	978/121650	0.87	0.81-0.93	2.2623e-05	0.000104317	145/143309	0.91	0.77-1.09	0.307705	0.504117	230/121650	0.92	0.81-1.05	0.218011	0.328999
Fatty acids	Fatty acids	Omega-6	1270/143570	0.92	0.87-0.97	0.00194663	0.0308289	1274/121838	0.85	0.81-0.90	1.23435e-08	7.88085e-08	1044/143570	0.92	0.87-0.98	0.0102987	0.159667	979/121838	0.86	0.81-0.92	4.25797e-06	2.58594e-05	147/143570	0.81	0.69-0.96	0.0131344	0.156851	230/121838	0.8	0.7-0.91	0.000726772	0.0022069
Fatty acids	Fatty acids	PUFA	1270/143573	0.91	0.86-0.97	0.00149643	0.0308289	1274/121842	0.84	0.79-0.88	3.41753e-10	1.3665e-08	1044/143573	0.92	0.86-0.98	0.00785125	0.156893	979/121842	0.85	0.79-0.9	2.87864e-07	1.36588e-05	147/143573	0.83	0.7-0.98	0.0246547	0.156851	230/121842	0.8	0.7-0.92	0.001026	0.00304137
Fatty acids	Fatty acids	SFA	1269/143441	0.98	0.93-1.04	0.506903	0.665373	1273/121686	0.89	0.84-0.94	9.06643e-05	0.000235161	1044/143441	0.98	0.92-1.04	0.48145	0.681143	978/121686	0.89	0.83-0.95	0.000418753	0.00125626	147/143441	0.89	0.75-1.05	0.175855	0.355778	230/121686	0.93	0.82-1.07	0.320133	0.450357
Fatty acids	Fatty acids	Total FA	1269/143527	0.95	0.89-1.01	0.0737634	0.201015	1273/121790	0.87	0.82-0.92	1.13195e-06	4.20681e-06	1044/143527	0.95	0.89-1.01	0.0874815	0.225401	978/121790	0.87	0.81-0.93	2.60404e-05	0.000114016	147/143527	0.87	0.73-1.03	0.104864	0.260986	230/121790	0.91	0.79-1.04	0.145837	0.23428
Fluid balance	Fluid balance	Albumin	1272/143542	0.98	0.93-1.04	0.494776	0.655315	1273/121787	0.96	0.91-1.02	0.186313	0.250767	1045/143542	1	0.94-1.06	0.992755	0.996758	979/121787	0.98	0.92-1.04	0.550274	0.627097	147/143542	0.83	0.71-0.97	0.0218966	0.156851	229/121787	0.95	0.83-1.08	0.420164	0.5449
Fluid balance	Fluid balance	Creatinine	1238/139377	1.02	0.97-1.08	0.382864	0.570857	1245/119261	0.96	0.91-1.02	0.161892	0.220279	1016/139377	1.02	0.96-1.08	0.524339	0.710581	954/119261	0.98	0.93-1.05	0.59549	0.670936	139/139377	1.03	0.88-1.2	0.717827	0.812449	222/119261	0.92	0.81-1.04	0.18917	0.292567
Free cholesterol	Free cholesterol	HDL-FC	1270/143618	0.99	0.93-1.04	0.665382	0.797386	1274/121947	0.98	0.93-1.03	0.448757	0.510231	1043/143618	1.02	0.96-1.09	0.508046	0.706723	979/121947	0.98	0.93-1.05	0.618906	0.691065	147/143618	0.87	0.73-1.03	0.112693	0.268223	230/121947	0.92	0.81-1.05	0.226238	0.339357
Free cholesterol	Free cholesterol	LDL-FC	1272/143705	0.93	0.88-0.98	0.00784416	0.0573339	1274/121956	0.86	0.81-0.90	1.81742e-08	1.10375e-07	1045/143705	0.95	0.9-1.01	0.0804924	0.222861	979/121956	0.87	0.82-0.93	1.29288e-05	6.19092e-05	147/143705	0.84	0.72-0.98	0.0288037	0.158114	230/121956	0.73	0.64-0.83	1.08512e-06	6.01467e-05
Free cholesterol	Free cholesterol	Total FC	1272/143706	0.94	0.89-0.99	0.0122779	0.0694816	1274/121954	0.85	0.81-0.90	6.80051e-09	4.69938e-08	1045/143706	0.95	0.9-1.01	0.0862283	0.225401	979/121954	0.86	0.81-0.92	3.2894e-06	2.34017e-05	147/143706	0.83	0.71-0.97	0.017045	0.156851	230/121954	0.75	0.66-0.85	9.61867e-06	7.9835e-05
Free cholesterol	Free cholesterol	VLDL-FC	1272/143695	0.95	0.90-1.01	0.0963542	0.226918	1274/121956	0.85	0.80-0.90	2.57734e-08	1.45854e-07	1045/143695	0.94	0.89-1	0.0523893	0.189193	979/121956	0.85	0.8-0.91	3.45873e-06	2.35153e-05	147/143695	0.9	0.76-1.06	0.205977	0.397583	230/121956	0.82	0.72-0.95	0.00607001	0.0146741
Glycolysis related metabolites	Glycolysis related metabolites	Citrate	1271/143641	1	0.95-1.06	0.861103	0.926098	1274/121921	1.05	0.99-1.11	0.0791233	0.121615	1044/143641	1	0.94-1.07	0.921611	0.956171	979/121921	1.07	1-1.14	0.0366817	0.0647783	147/143641	0.92	0.78-1.08	0.298968	0.504117	230/121921	1.03	0.91-1.17	0.634673	0.752541
Glycolysis related metabolites	Glycolysis related metabolites	Glu	1235/141989	1.05	0.99-1.11	0.0831191	0.204917	1217/119276	1.1	1.04-1.17	0.000927972	0.00206406	1018/141989	1.05	0.99-1.12	0.114994	0.265199	939/119276	1.08	1.02-1.16	0.0143947	0.0280022	141/141989	1.03	0.87-1.22	0.75129	0.835163	209/119276	1.27	1.11-1.45	0.000516166	0.00169112
Glycolysis related metabolites	Glycolysis related metabolites	Lactate	1268/143359	1.02	0.96-1.08	0.485434	0.655315	1272/121667	0.98	0.92-1.03	0.4381	0.502665	1042/143359	1.02	0.96-1.09	0.520993	0.710581	977/121667	0.96	0.9-1.02	0.203095	0.288974	147/143359	0.9	0.76-1.07	0.223577	0.424967	230/121667	1.05	0.92-1.2	0.460408	0.584905
Glycolysis related metabolites	Glycolysis related metabolites	Pyruvate	1265/142839	1.01	0.96-1.08	0.64049	0.785626	1266/121233	1.03	0.97-1.09	0.324038	0.395516	1040/142839	1	0.93-1.06	0.939354	0.966526	973/121233	1.01	0.95-1.08	0.763716	0.823226	147/142839	0.94	0.79-1.13	0.523876	0.708941	229/121233	1.16	1.02-1.32	0.0256509	0.052353
Inflammation	Inflammation	GlycA	1272/143681	1.06	1.00-1.12	0.0587399	0.17622	1273/121933	0.97	0.92-1.03	0.301064	0.37296	1045/143681	1.04	0.97-1.11	0.297267	0.512431	978/121933	0.97	0.91-1.04	0.388147	0.483243	147/143681	1.05	0.88-1.25	0.571386	0.733377	230/121933	1.06	0.92-1.21	0.422407	0.54497
Ketone bodies	Ketone bodies	3-Hydroxybutyrate	1191/136255	1.02	0.96-1.07	0.558164	0.716406	1201/115849	1.02	0.97-1.08	0.421733	0.49183	979/136255	1.03	0.96-1.09	0.417237	0.625117	924/115849	1.01	0.95-1.08	0.715304	0.777777	142/136255	1.02	0.87-1.2	0.800672	0.866815	215/115849	1.06	0.94-1.2	0.342712	0.474086
Ketone bodies	Ketone bodies	Acetate	1264/142568	1.01	0.95-1.07	0.768498	0.865864	1252/119931	1.04	0.99-1.10	0.152258	0.20946	1037/142568	0.99	0.94-1.06	0.870596	0.935106	961/119931	1.05	0.98-1.12	0.141052	0.21286	145/142568	1.08	0.92-1.27	0.342498	0.553511	225/119931	0.94	0.82-1.08	0.371475	0.508227
Ketone bodies	Ketone bodies	Acetoacetate	1240/140843	1	0.95-1.06	0.920616	0.959135	1247/119467	1.04	0.99-1.10	0.140884	0.19489	1022/140843	1.01	0.95-1.07	0.723245	0.845483	957/119467	1.04	0.98-1.1	0.210335	0.297576	146/140843	1.02	0.87-1.19	0.804165	0.866827	221/119467	1.05	0.93-1.19	0.417897	0.5449
Ketone bodies	Ketone bodies	Acetone	1255/141803	1.02	0.97-1.08	0.377522	0.570479	1249/119819	1.04	0.99-1.10	0.109836	0.159936	1032/141803	1.02	0.96-1.09	0.436329	0.638457	962/119819	1.05	0.99-1.12	0.0870347	0.140725	147/141803	1.08	0.93-1.26	0.318344	0.518089	226/119819	1.1	0.97-1.24	0.124863	0.203209
Lipoprotein particle concentrations	Lipoprotein particle concentrations	HDL-P	1271/143639	0.96	0.90-1.01	0.119479	0.25661	1274/121942	0.93	0.88-0.98	0.00843323	0.0155546	1044/143639	0.98	0.92-1.05	0.59907	0.749591	979/121942	0.94	0.88-1	0.0434856	0.0746753	147/143639	0.8	0.68-0.95	0.0119422	0.156851	230/121942	0.91	0.79-1.04	0.152926	0.244093
Lipoprotein particle concentrations	Lipoprotein particle concentrations	LDL-P	1272/143708	0.94	0.89-0.99	0.0218036	0.0998993	1274/121952	0.84	0.79-0.89	1.96475e-09	1.88562e-08	1045/143708	0.94	0.89-1	0.0544291	0.189193	979/121952	0.85	0.8-0.91	1.61009e-06	1.53106e-05	147/143708	0.87	0.75-1.02	0.0948442	0.245976	230/121952	0.73	0.63-0.84	7.10806e-06	6.80733e-05
Lipoprotein particle concentrations	Lipoprotein particle concentrations	Total P	1271/143643	0.95	0.90-1.00	0.0611926	0.178169	1274/121944	0.91	0.86-0.96	0.000501153	0.00114484	1044/143643	0.97	0.92-1.04	0.412618	0.622678	979/121944	0.92	0.86-0.98	0.00690904	0.0144567	147/143643	0.79	0.67-0.94	0.00678212	0.156851	230/121944	0.87	0.76-0.99	0.0367043	0.0719636
Lipoprotein particle concentrations	Lipoprotein particle concentrations	VLDL-P	1272/143683	0.96	0.91-1.02	0.173945	0.333171	1274/121957	0.85	0.80-0.90	9.5287e-08	4.56278e-07	1045/143683	0.95	0.9-1.01	0.115026	0.265199	979/121957	0.86	0.8-0.92	1.02911e-05	5.33849e-05	147/143683	0.91	0.77-1.07	0.243089	0.445284	230/121957	0.82	0.71-0.95	0.00596742	0.0145675
Lipoprotein particle sizes	Lipoprotein particle sizes	HDL size	1272/143711	1.02	0.96-1.08	0.475856	0.654631	1274/121957	1.06	1.01-1.12	0.0246549	0.0426325	1045/143711	1.05	0.99-1.12	0.103395	0.252405	979/121957	1.06	1-1.13	0.0488386	0.0821677	147/143711	0.98	0.83-1.16	0.799424	0.866815	230/121957	0.98	0.86-1.12	0.762242	0.827134
Lipoprotein particle sizes	Lipoprotein particle sizes	LDL size	1272/143711	0.97	0.92-1.02	0.282867	0.460353	1272/121932	0.99	0.93-1.04	0.631483	0.680689	1045/143711	0.99	0.93-1.05	0.743513	0.853156	978/121932	0.99	0.93-1.06	0.848508	0.887725	147/143711	0.99	0.84-1.16	0.856371	0.903544	230/121932	0.86	0.76-0.98	0.0192124	0.0402006
Lipoprotein particle sizes	Lipoprotein particle sizes	VLDL size	1272/143715	0.94	0.89-1.00	0.0416506	0.14607	1274/121961	0.91	0.86-0.96	0.000350836	0.000816432	1045/143715	0.91	0.85-0.97	0.00276305	0.0970017	979/121961	0.91	0.85-0.96	0.0018258	0.00445709	147/143715	1	0.85-1.18	0.987619	0.99647	230/121961	1.03	0.9-1.17	0.685996	0.776423
Lipoprotein subclasses	Chylomicrons and extremely large VLDL	XXL-VLDL-C	1271/143640	0.99	0.94-1.05	0.702913	0.814071	1273/121824	0.91	0.86-0.97	0.00214395	0.0044487	1045/143640	0.96	0.91-1.03	0.246391	0.444575	978/121824	0.9	0.84-0.97	0.0036766	0.00810153	147/143640	0.98	0.83-1.15	0.762575	0.840182	230/121824	0.97	0.85-1.12	0.703136	0.781634
Lipoprotein subclasses	Chylomicrons and extremely large VLDL	XXL-VLDL-CE	1271/143653	0.99	0.93-1.04	0.611884	0.761796	1273/121867	0.9	0.85-0.96	0.000928413	0.00206406	1045/143653	0.96	0.91-1.02	0.227734	0.432869	978/121867	0.9	0.84-0.96	0.00242951	0.00576142	147/143653	0.97	0.83-1.14	0.714751	0.812449	230/121867	0.94	0.82-1.08	0.400451	0.538985
Lipoprotein subclasses	Chylomicrons and extremely large VLDL	XXL-VLDL-FC	1271/143613	1	0.94-1.05	0.924961	0.959647	1271/121764	0.91	0.86-0.97	0.00280525	0.00572547	1045/143613	0.97	0.91-1.03	0.331887	0.552393	977/121764	0.9	0.84-0.97	0.0044124	0.0095538	147/143613	0.98	0.84-1.15	0.832926	0.890123	230/121764	1.01	0.88-1.16	0.889167	0.903684
Lipoprotein subclasses	Chylomicrons and extremely large VLDL	XXL-VLDL-L	1271/143548	1	0.94-1.05	0.896277	0.949672	1270/121604	0.92	0.87-0.98	0.00573837	0.0108246	1045/143548	0.97	0.91-1.03	0.299795	0.512431	977/121604	0.92	0.86-0.98	0.0111284	0.0223466	147/143548	1.01	0.86-1.18	0.891215	0.924636	230/121604	1.02	0.9-1.17	0.72336	0.793942
Lipoprotein subclasses	Chylomicrons and extremely large VLDL	XXL-VLDL-P	1271/143564	1	0.95-1.06	0.993193	0.993193	1270/121655	0.92	0.86-0.98	0.00561172	0.0106665	1045/143564	0.97	0.91-1.03	0.353912	0.561301	977/121655	0.91	0.85-0.98	0.010644	0.0217242	147/143564	1	0.85-1.17	0.988252	0.99647	230/121655	1.02	0.89-1.17	0.770663	0.827134
Lipoprotein subclasses	Chylomicrons and extremely large VLDL	XXL-VLDL-PL	1271/143589	1	0.95-1.06	0.962556	0.980335	1271/121707	0.92	0.87-0.98	0.00698824	0.0130832	1045/143589	0.97	0.91-1.03	0.364865	0.571392	977/121707	0.91	0.85-0.98	0.00836833	0.0172208	147/143589	1	0.85-1.17	0.99647	0.99647	230/121707	1.02	0.9-1.17	0.726983	0.793942
Lipoprotein subclasses	Chylomicrons and extremely large VLDL	XXL-VLDL-TG	1270/143478	1	0.95-1.06	0.990903	0.993193	1269/121443	0.93	0.88-0.99	0.014175	0.0252112	1044/143478	0.97	0.91-1.03	0.339836	0.555787	976/121443	0.92	0.86-0.99	0.0202342	0.0373208	147/143478	1.03	0.88-1.2	0.751311	0.835163	230/121443	1.04	0.91-1.18	0.579873	0.711273
Lipoprotein subclasses	IDL	IDL-C	1272/143705	0.95	0.90-1.00	0.0324594	0.120633	1274/121960	0.87	0.83-0.92	6.87996e-07	2.67673e-06	1045/143705	0.97	0.91-1.02	0.236637	0.434925	979/121960	0.89	0.83-0.94	8.79972e-05	0.000325161	147/143705	0.84	0.72-0.98	0.0223288	0.156851	230/121960	0.74	0.66-0.84	3.62853e-06	6.02342e-05
Lipoprotein subclasses	IDL	IDL-CE	1272/143705	0.94	0.90-0.99	0.0263198	0.107437	1274/121959	0.87	0.83-0.92	5.4885e-07	2.16927e-06	1045/143705	0.96	0.91-1.02	0.192531	0.380478	979/121959	0.89	0.83-0.94	8.53877e-05	0.000322144	147/143705	0.84	0.72-0.97	0.0215828	0.156851	230/121959	0.74	0.66-0.84	4.40774e-06	6.13401e-05
Lipoprotein subclasses	IDL	IDL-FC	1272/143703	0.96	0.91-1.01	0.124093	0.264095	1274/121959	0.88	0.83-0.93	2.39669e-06	8.52537e-06	1045/143703	0.98	0.93-1.04	0.558842	0.717276	979/121959	0.89	0.84-0.94	0.000142405	0.000513896	147/143703	0.85	0.74-0.99	0.0418726	0.176717	230/121959	0.74	0.65-0.84	5.48386e-06	6.75064e-05
Lipoprotein subclasses	IDL	IDL-L	1272/143705	0.95	0.90-1.00	0.0462547	0.155641	1274/121959	0.87	0.83-0.92	4.03406e-07	1.73187e-06	1045/143705	0.97	0.91-1.02	0.262553	0.460979	979/121959	0.88	0.83-0.94	4.98954e-05	0.000200386	147/143705	0.84	0.72-0.98	0.0247157	0.156851	230/121959	0.75	0.66-0.85	7.03438e-06	6.80733e-05
Lipoprotein subclasses	IDL	IDL-P	1271/143705	0.96	0.91-1.01	0.118429	0.25661	1274/121959	0.87	0.82-0.92	4.48308e-07	1.88187e-06	1044/143705	0.97	0.92-1.03	0.323301	0.543933	979/121959	0.88	0.82-0.93	4.83914e-05	0.000197532	147/143705	0.88	0.76-1.03	0.110296	0.266637	230/121959	0.74	0.65-0.85	1.70552e-05	0.000120746
Lipoprotein subclasses	IDL	IDL-PL	1272/143699	0.96	0.91-1.01	0.0830465	0.204917	1274/121956	0.87	0.83-0.92	1.05687e-06	3.98729e-06	1045/143699	0.97	0.92-1.03	0.346238	0.555787	979/121956	0.88	0.83-0.94	8.87989e-05	0.000325161	147/143699	0.85	0.73-0.99	0.039703	0.174625	230/121956	0.75	0.66-0.86	1.53758e-05	0.000112605
Lipoprotein subclasses	IDL	IDL-TG	1269/143502	1.02	0.96-1.07	0.577138	0.733201	1273/121810	0.93	0.87-0.98	0.0108768	0.0196256	1043/143502	1.01	0.95-1.07	0.796063	0.890669	978/121810	0.92	0.86-0.98	0.0165197	0.0316416	145/143502	0.91	0.77-1.08	0.270584	0.471568	230/121810	0.99	0.86-1.13	0.852121	0.882317
Lipoprotein subclasses	Large HDL	L-HDL-C	1270/143631	1	0.95-1.06	0.953754	0.977303	1274/121951	1.04	0.98-1.09	0.173924	0.235364	1043/143631	1.04	0.98-1.1	0.233345	0.434925	979/121951	1.04	0.98-1.11	0.188516	0.274506	147/143631	0.94	0.79-1.11	0.44604	0.640083	230/121951	0.94	0.82-1.07	0.322744	0.451479
Lipoprotein subclasses	Large HDL	L-HDL-CE	1270/143649	1	0.95-1.06	0.968524	0.980335	1274/121953	1.04	0.99-1.10	0.160598	0.21972	1043/143649	1.04	0.98-1.1	0.235468	0.434925	979/121953	1.04	0.98-1.11	0.17523	0.257107	147/143649	0.94	0.79-1.11	0.46677	0.664148	230/121953	0.93	0.82-1.07	0.319874	0.450357
Lipoprotein subclasses	Large HDL	L-HDL-FC	1270/143579	1.01	0.96-1.07	0.669292	0.797386	1273/121937	1.03	0.98-1.09	0.202236	0.266438	1043/143579	1.05	0.98-1.11	0.147457	0.313818	979/121937	1.04	0.98-1.1	0.192298	0.278385	147/143579	0.94	0.8-1.12	0.505979	0.699937	229/121937	0.92	0.81-1.05	0.238351	0.35118
Lipoprotein subclasses	Large HDL	L-HDL-L	1270/143632	1	0.95-1.06	0.968392	0.980335	1274/121949	1.04	0.98-1.09	0.209264	0.269983	1043/143632	1.04	0.97-1.1	0.262888	0.460979	979/121949	1.04	0.98-1.1	0.224755	0.314404	147/143632	0.92	0.78-1.09	0.349857	0.555602	230/121949	0.95	0.84-1.09	0.492503	0.613167
Lipoprotein subclasses	Large HDL	L-HDL-P	1270/143623	1.01	0.95-1.07	0.797817	0.889106	1274/121948	1.03	0.98-1.09	0.204345	0.266773	1043/143623	1.04	0.98-1.11	0.192297	0.380478	979/121948	1.04	0.98-1.1	0.236298	0.328705	147/143623	0.94	0.79-1.11	0.447287	0.640083	230/121948	0.95	0.83-1.08	0.409697	0.542631
Lipoprotein subclasses	Large HDL	L-HDL-PL	1272/143650	1.01	0.96-1.07	0.678984	0.802761	1274/121951	1.04	0.99-1.10	0.124585	0.176259	1045/143650	1.05	0.98-1.11	0.149351	0.315156	979/121951	1.04	0.98-1.11	0.164498	0.24527	147/143650	0.92	0.78-1.09	0.359647	0.5597	230/121951	0.99	0.87-1.13	0.85397	0.882317
Lipoprotein subclasses	Large HDL	L-HDL-TG	1269/143437	1.02	0.96-1.08	0.526433	0.682718	1274/121853	0.98	0.92-1.04	0.475321	0.537977	1043/143437	1.02	0.96-1.09	0.479566	0.681143	979/121853	0.97	0.91-1.04	0.449696	0.538338	147/143437	0.93	0.78-1.1	0.385222	0.577833	230/121853	1.01	0.88-1.15	0.888698	0.903684
Lipoprotein subclasses	Large LDL	L-LDL-C	1272/143700	0.92	0.88-0.97	0.0028029	0.0348962	1274/121952	0.85	0.80-0.89	1.74812e-09	1.88562e-08	1045/143700	0.94	0.89-0.99	0.0317036	0.180169	979/121952	0.86	0.81-0.92	2.32608e-06	1.86837e-05	147/143700	0.83	0.71-0.97	0.0206381	0.156851	230/121952	0.74	0.65-0.84	2.02417e-06	6.02342e-05
Lipoprotein subclasses	Large LDL	L-LDL-CE	1272/143701	0.92	0.87-0.97	0.00234589	0.0308289	1274/121951	0.84	0.80-0.89	6.67387e-10	1.38483e-08	1045/143701	0.93	0.88-0.99	0.0220704	0.178965	979/121951	0.86	0.81-0.91	1.22851e-06	1.36588e-05	147/143701	0.83	0.71-0.98	0.0232627	0.156851	230/121951	0.74	0.65-0.84	3.3339e-06	6.02342e-05
Lipoprotein subclasses	Large LDL	L-LDL-FC	1272/143697	0.94	0.89-0.99	0.014276	0.0756322	1274/121956	0.86	0.81-0.91	5.82073e-08	3.01951e-07	1045/143697	0.96	0.9-1.01	0.135461	0.298494	979/121956	0.88	0.82-0.93	2.61001e-05	0.000114016	147/143697	0.84	0.72-0.98	0.0256357	0.156851	230/121956	0.73	0.64-0.83	1.13997e-06	6.01467e-05
Lipoprotein subclasses	Large LDL	L-LDL-L	1272/143701	0.93	0.88-0.98	0.00528867	0.0498555	1274/121953	0.85	0.80-0.89	1.72871e-09	1.88562e-08	1045/143701	0.94	0.89-1	0.0467921	0.189193	979/121953	0.86	0.81-0.92	1.87564e-06	1.55678e-05	147/143701	0.83	0.71-0.97	0.0211388	0.156851	230/121953	0.74	0.65-0.84	3.2762e-06	6.02342e-05
Lipoprotein subclasses	Large LDL	L-LDL-P	1272/143699	0.94	0.89-0.99	0.023225	0.101457	1274/121953	0.84	0.80-0.89	6.33999e-09	4.64311e-08	1045/143699	0.95	0.89-1	0.0615608	0.189879	979/121953	0.86	0.8-0.92	3.61422e-06	2.36826e-05	147/143699	0.89	0.76-1.04	0.126493	0.286335	230/121953	0.72	0.63-0.83	4.78785e-06	6.2746e-05
Lipoprotein subclasses	Large LDL	L-LDL-PL	1272/143707	0.94	0.89-0.99	0.0135041	0.0730983	1274/121955	0.85	0.80-0.89	3.24389e-09	2.78527e-08	1045/143707	0.95	0.9-1.01	0.089808	0.228186	979/121955	0.86	0.81-0.92	2.8656e-06	2.10202e-05	147/143707	0.83	0.71-0.97	0.0200917	0.156851	230/121955	0.73	0.64-0.83	2.43215e-06	6.02342e-05
Lipoprotein subclasses	Large LDL	L-LDL-TG	1269/143491	1.02	0.97-1.08	0.471397	0.652874	1272/121760	0.91	0.86-0.97	0.00313128	0.00623751	1043/143491	1.01	0.95-1.08	0.65554	0.800144	977/121760	0.91	0.85-0.97	0.00562561	0.0119725	145/143491	0.91	0.77-1.08	0.272714	0.471568	230/121760	0.97	0.85-1.11	0.659532	0.76096
Lipoprotein subclasses	Large VLDL	L-VLDL-C	1272/143704	0.95	0.90-1.01	0.0808821	0.203431	1274/121958	0.86	0.81-0.91	4.81958e-07	1.96734e-06	1045/143704	0.93	0.87-0.99	0.0205852	0.178965	979/121958	0.87	0.81-0.93	3.65289e-05	0.000154164	147/143704	0.92	0.78-1.09	0.344555	0.553511	230/121958	0.87	0.76-1	0.0467271	0.0855518
Lipoprotein subclasses	Large VLDL	L-VLDL-CE	1272/143706	0.95	0.90-1.00	0.0556269	0.175294	1274/121961	0.85	0.80-0.90	6.43249e-08	3.26875e-07	1045/143706	0.93	0.87-0.99	0.0203586	0.178965	979/121961	0.86	0.81-0.92	1.21767e-05	5.9451e-05	147/143706	0.91	0.77-1.07	0.243207	0.445284	230/121961	0.83	0.72-0.95	0.00868634	0.0198621
Lipoprotein subclasses	Large VLDL	L-VLDL-FC	1272/143699	0.96	0.91-1.01	0.138093	0.284174	1274/121945	0.87	0.82-0.93	7.55392e-06	2.54179e-05	1045/143699	0.93	0.88-0.99	0.0270779	0.178965	979/121945	0.88	0.82-0.94	0.000199333	0.000679917	147/143699	0.94	0.8-1.11	0.486237	0.683124	230/121945	0.91	0.79-1.04	0.172166	0.269618
Lipoprotein subclasses	Large VLDL	L-VLDL-L	1272/143686	0.95	0.90-1.00	0.0581054	0.17622	1274/121924	0.88	0.83-0.93	1.19952e-05	3.87897e-05	1045/143686	0.92	0.86-0.98	0.00791744	0.156893	979/121924	0.89	0.83-0.95	0.000333013	0.00104962	147/143686	0.95	0.81-1.12	0.538512	0.713242	230/121924	0.93	0.81-1.07	0.296159	0.426264
Lipoprotein subclasses	Large VLDL	L-VLDL-P	1272/143684	0.96	0.91-1.02	0.15272	0.307931	1274/121928	0.88	0.83-0.94	5.43462e-05	0.000145508	1045/143684	0.93	0.88-0.99	0.0264073	0.178965	979/121928	0.89	0.83-0.95	0.000778395	0.00207605	147/143684	0.95	0.81-1.12	0.570775	0.733377	230/121928	0.93	0.81-1.07	0.315167	0.448438
Lipoprotein subclasses	Large VLDL	L-VLDL-PL	1272/143691	0.96	0.91-1.02	0.170543	0.331585	1274/121937	0.88	0.83-0.94	3.72568e-05	0.000101945	1045/143691	0.93	0.88-0.99	0.0288661	0.179691	979/121937	0.89	0.83-0.95	0.000531992	0.0015403	147/143691	0.96	0.82-1.13	0.621346	0.758408	230/121937	0.93	0.81-1.07	0.331374	0.460962
Lipoprotein subclasses	Large VLDL	L-VLDL-TG	1272/143657	0.95	0.89-1.00	0.0528867	0.17129	1273/121844	0.89	0.84-0.94	8.83577e-05	0.00023159	1045/143657	0.91	0.86-0.97	0.00554126	0.137977	978/121844	0.9	0.84-0.96	0.00142544	0.00354936	147/143657	0.96	0.82-1.13	0.620434	0.758408	230/121844	0.96	0.84-1.1	0.5503	0.681715
Lipoprotein subclasses	Medium HDL	M-HDL-C	1272/143668	0.98	0.93-1.04	0.453429	0.645165	1274/121956	0.98	0.93-1.04	0.528864	0.590525	1045/143668	1.01	0.95-1.07	0.757689	0.865434	979/121956	0.99	0.93-1.05	0.687433	0.756555	147/143668	0.84	0.71-1	0.0451783	0.186265	230/121956	0.98	0.86-1.11	0.726385	0.793942
Lipoprotein subclasses	Medium HDL	M-HDL-CE	1272/143672	0.98	0.93-1.04	0.466774	0.652874	1274/121954	0.99	0.93-1.04	0.637835	0.684573	1045/143672	1.01	0.95-1.07	0.738518	0.851518	979/121954	0.99	0.93-1.06	0.785688	0.832495	147/143672	0.84	0.71-1	0.0493349	0.19499	230/121954	0.98	0.86-1.12	0.787204	0.830566
Lipoprotein subclasses	Medium HDL	M-HDL-FC	1272/143654	0.98	0.93-1.04	0.564246	0.720499	1274/121956	0.97	0.92-1.03	0.32906	0.397747	1045/143654	1.01	0.95-1.08	0.665113	0.805704	979/121956	0.98	0.92-1.04	0.486717	0.579868	147/143654	0.84	0.71-1	0.0469433	0.18853	230/121956	0.97	0.85-1.1	0.605099	0.725651
Lipoprotein subclasses	Medium HDL	M-HDL-L	1272/143656	0.98	0.93-1.04	0.507714	0.665373	1274/121950	0.97	0.92-1.03	0.334016	0.401788	1045/143656	1.01	0.94-1.07	0.859473	0.935106	979/121950	0.97	0.91-1.04	0.41622	0.508033	147/143656	0.83	0.7-0.98	0.0314008	0.16194	230/121950	1	0.88-1.14	0.975493	0.975493
Lipoprotein subclasses	Medium HDL	M-HDL-P	1272/143658	0.98	0.93-1.04	0.589341	0.744903	1274/121954	0.98	0.92-1.03	0.425178	0.492415	1045/143658	1.01	0.95-1.08	0.684366	0.807617	979/121954	0.98	0.92-1.04	0.541633	0.625859	147/143658	0.83	0.7-0.99	0.0417793	0.176717	230/121954	0.98	0.86-1.12	0.818509	0.856339
Lipoprotein subclasses	Medium HDL	M-HDL-PL	1272/143650	0.99	0.93-1.04	0.622996	0.771771	1274/121947	0.98	0.92-1.03	0.415056	0.488443	1045/143650	1.01	0.95-1.07	0.832484	0.921282	979/121947	0.98	0.91-1.04	0.4451	0.535411	147/143650	0.83	0.7-0.99	0.0388433	0.174625	230/121947	1.03	0.9-1.17	0.663166	0.76096
Lipoprotein subclasses	Medium HDL	M-HDL-TG	1268/143577	0.99	0.94-1.05	0.851283	0.921607	1273/121855	0.94	0.89-1.00	0.0439524	0.0710659	1042/143577	0.98	0.92-1.04	0.48009	0.681143	978/121855	0.93	0.87-1	0.0424371	0.0733808	147/143577	0.92	0.78-1.09	0.352898	0.55615	230/121855	1.05	0.92-1.2	0.478574	0.598819
Lipoprotein subclasses	Medium LDL	M-LDL-C	1272/143709	0.93	0.88-0.98	0.00560625	0.0498555	1274/121955	0.83	0.79-0.88	1.33282e-10	1.03083e-08	1045/143709	0.93	0.88-0.99	0.0224171	0.178965	979/121955	0.85	0.79-0.9	2.75608e-07	1.36588e-05	147/143709	0.84	0.71-0.98	0.0302806	0.160423	230/121955	0.75	0.66-0.86	2.0433e-05	0.000137509
Lipoprotein subclasses	Medium LDL	M-LDL-CE	1272/143709	0.93	0.88-0.98	0.00828923	0.0573339	1274/121954	0.83	0.78-0.88	1.7205e-10	1.03083e-08	1045/143709	0.93	0.88-0.99	0.0230289	0.178965	979/121954	0.84	0.79-0.9	2.6145e-07	1.36588e-05	147/143709	0.84	0.71-0.99	0.0343443	0.166327	230/121954	0.76	0.66-0.87	8.02066e-05	0.000399429
Lipoprotein subclasses	Medium LDL	M-LDL-FC	1272/143708	0.93	0.88-0.98	0.00541381	0.0498555	1274/121953	0.84	0.80-0.89	1.53389e-09	1.88562e-08	1045/143708	0.94	0.89-1	0.0392258	0.180875	979/121953	0.86	0.81-0.91	2.72156e-06	2.10202e-05	147/143708	0.85	0.72-0.99	0.0383181	0.174625	230/121953	0.72	0.63-0.82	1.48852e-06	6.02342e-05
Lipoprotein subclasses	Medium LDL	M-LDL-L	1272/143707	0.93	0.88-0.98	0.00774443	0.0573339	1274/121953	0.83	0.79-0.88	1.43826e-10	1.03083e-08	1045/143707	0.93	0.88-0.99	0.0261527	0.178965	979/121953	0.85	0.79-0.9	2.47765e-07	1.36588e-05	147/143707	0.84	0.72-0.99	0.0390772	0.174625	230/121953	0.75	0.66-0.86	3.03542e-05	0.000175772
Lipoprotein subclasses	Medium LDL	M-LDL-P	1272/143708	0.94	0.89-0.99	0.0304703	0.116725	1274/121957	0.84	0.79-0.89	1.96189e-09	1.88562e-08	1045/143708	0.95	0.89-1.01	0.073187	0.209466	979/121957	0.85	0.79-0.91	1.35249e-06	1.36588e-05	147/143708	0.86	0.73-1	0.0573469	0.208264	230/121957	0.75	0.65-0.86	6.37004e-05	0.000330446
Lipoprotein subclasses	Medium LDL	M-LDL-PL	1272/143709	0.93	0.88-0.98	0.00922282	0.0588842	1274/121952	0.83	0.78-0.88	1.82889e-10	1.03083e-08	1045/143709	0.94	0.88-0.99	0.0280307	0.178965	979/121952	0.85	0.79-0.9	3.92347e-07	1.36588e-05	147/143709	0.86	0.73-1.01	0.0622648	0.208992	230/121952	0.74	0.64-0.85	1.30947e-05	9.88056e-05
Lipoprotein subclasses	Medium LDL	M-LDL-TG	1269/143439	1.01	0.96-1.07	0.709379	0.817757	1272/121614	0.91	0.86-0.97	0.00185355	0.0039113	1043/143439	1	0.94-1.06	0.934128	0.965136	977/121614	0.9	0.84-0.97	0.00346886	0.00778149	146/143439	0.96	0.81-1.13	0.592414	0.748878	230/121614	0.97	0.84-1.11	0.655519	0.76096
Lipoprotein subclasses	Medium VLDL	M-VLDL-C	1272/143710	0.94	0.89-0.99	0.0169186	0.085974	1274/121954	0.85	0.80-0.90	6.98301e-09	4.69938e-08	1045/143710	0.95	0.89-1	0.0611029	0.189879	979/121954	0.86	0.81-0.92	5.11257e-06	2.96054e-05	147/143710	0.86	0.74-1.01	0.0649489	0.210029	230/121954	0.72	0.63-0.83	2.91599e-06	6.02342e-05
Lipoprotein subclasses	Medium VLDL	M-VLDL-CE	1272/143706	0.94	0.90-0.99	0.0243023	0.102564	1274/121956	0.86	0.82-0.91	1.92436e-07	8.67655e-07	1045/143706	0.96	0.9-1.01	0.128213	0.285045	979/121956	0.88	0.82-0.93	4.69698e-05	0.000194925	147/143706	0.87	0.74-1.01	0.0672171	0.211861	230/121956	0.72	0.63-0.82	1.20776e-06	6.01467e-05
Lipoprotein subclasses	Medium VLDL	M-VLDL-FC	1272/143703	0.94	0.89-0.99	0.021178	0.0994966	1274/121955	0.84	0.79-0.89	1.10225e-09	1.58754e-08	1045/143703	0.94	0.88-0.99	0.033376	0.180169	979/121955	0.85	0.8-0.91	1.37136e-06	1.36588e-05	147/143703	0.87	0.74-1.02	0.094523	0.245976	230/121955	0.75	0.65-0.86	4.63243e-05	0.000247204
Lipoprotein subclasses	Medium VLDL	M-VLDL-L	1272/143700	0.93	0.88-0.98	0.00757006	0.0573339	1274/121956	0.84	0.79-0.89	1.21138e-09	1.58754e-08	1045/143700	0.92	0.86-0.97	0.00455044	0.125896	979/121956	0.85	0.8-0.91	1.15694e-06	1.36588e-05	147/143700	0.88	0.75-1.04	0.143696	0.311133	230/121956	0.81	0.71-0.93	0.00245821	0.00680104
Lipoprotein subclasses	Medium VLDL	M-VLDL-P	1272/143703	0.94	0.89-0.99	0.0241465	0.102564	1274/121956	0.83	0.79-0.88	1.59923e-09	1.88562e-08	1045/143703	0.93	0.88-0.99	0.0220631	0.178965	979/121956	0.85	0.79-0.91	1.34854e-06	1.36588e-05	147/143703	0.89	0.75-1.04	0.14298	0.311133	230/121956	0.77	0.67-0.89	0.000365864	0.00132029
Lipoprotein subclasses	Medium VLDL	M-VLDL-PL	1272/143703	0.94	0.89-0.99	0.0181988	0.0888532	1274/121956	0.83	0.79-0.88	9.02036e-10	1.58754e-08	1045/143703	0.93	0.88-0.99	0.0191324	0.178965	979/121956	0.85	0.79-0.91	9.07953e-07	1.36588e-05	147/143703	0.88	0.75-1.03	0.117487	0.272569	230/121956	0.77	0.67-0.88	0.000213536	0.000843977
Lipoprotein subclasses	Medium VLDL	M-VLDL-TG	1272/143681	0.94	0.89-0.99	0.02265	0.100711	1274/121930	0.87	0.82-0.92	2.52716e-06	8.86286e-06	1045/143681	0.91	0.85-0.97	0.00311652	0.0970017	979/121930	0.88	0.82-0.94	0.000173183	0.000598926	147/143681	0.93	0.79-1.1	0.388115	0.578686	230/121930	0.92	0.8-1.05	0.231546	0.343184
Lipoprotein subclasses	Small HDL	S-HDL-C	1272/143657	0.93	0.88-0.98	0.0112831	0.0653372	1274/121920	0.88	0.83-0.93	4.84915e-06	1.677e-05	1045/143657	0.94	0.88-1	0.058128	0.189879	979/121920	0.89	0.83-0.95	0.000358088	0.00108737	147/143657	0.79	0.67-0.94	0.00690661	0.156851	230/121920	0.88	0.77-1	0.0566806	0.100494
Lipoprotein subclasses	Small HDL	S-HDL-CE	1272/143667	0.93	0.88-0.98	0.00822858	0.0573339	1274/121917	0.88	0.83-0.93	1.41464e-05	4.51597e-05	1045/143667	0.94	0.88-1	0.0423452	0.187399	979/121917	0.89	0.84-0.95	0.000783728	0.00207605	147/143667	0.8	0.68-0.95	0.00940191	0.156851	230/121917	0.88	0.77-1.01	0.0653887	0.112288
Lipoprotein subclasses	Small HDL	S-HDL-FC	1272/143642	0.95	0.90-1.01	0.0743786	0.201015	1274/121923	0.88	0.83-0.93	7.32172e-06	2.49741e-05	1045/143642	0.96	0.9-1.03	0.242111	0.44004	979/121923	0.89	0.83-0.95	0.000352517	0.00108366	147/143642	0.8	0.67-0.95	0.0107478	0.156851	230/121923	0.89	0.78-1.01	0.0765987	0.128007
Lipoprotein subclasses	Small HDL	S-HDL-L	1272/143658	0.95	0.89-1.00	0.0570232	0.175294	1274/121917	0.89	0.84-0.94	3.189e-05	9.02343e-05	1045/143658	0.95	0.89-1.01	0.100214	0.247063	979/121917	0.89	0.84-0.95	0.000557929	0.00159683	147/143658	0.8	0.68-0.95	0.0108604	0.156851	230/121917	0.94	0.83-1.08	0.393042	0.534795
Lipoprotein subclasses	Small HDL	S-HDL-P	1272/143659	0.93	0.88-0.98	0.0110891	0.0653372	1274/121917	0.87	0.82-0.92	1.69356e-06	6.11154e-06	1045/143659	0.94	0.88-1	0.0428986	0.187399	979/121917	0.88	0.83-0.94	0.000158355	0.00056077	147/143659	0.79	0.67-0.94	0.008082	0.156851	230/121917	0.88	0.77-1	0.0573099	0.100494
Lipoprotein subclasses	Small HDL	S-HDL-PL	1271/143658	0.95	0.9-1.01	0.0994574	0.231448	1273/121917	0.9	0.85-0.95	0.000347641	0.000816432	1044/143658	0.95	0.89-1.02	0.144755	0.313426	978/121917	0.9	0.85-0.96	0.00198981	0.00476407	147/143658	0.81	0.68-0.96	0.014506	0.156851	230/121917	0.98	0.86-1.12	0.807226	0.848098
Lipoprotein subclasses	Small HDL	S-HDL-TG	1271/143649	1	0.94-1.05	0.905651	0.955539	1273/121886	0.92	0.87-0.97	0.00368999	0.00729212	1045/143649	0.97	0.92-1.04	0.387382	0.595421	978/121886	0.91	0.85-0.97	0.00618629	0.0130541	147/143649	0.97	0.82-1.14	0.680462	0.810694	230/121886	1.03	0.9-1.17	0.691499	0.77911
Lipoprotein subclasses	Small LDL	S-LDL-C	1272/143711	0.93	0.88-0.98	0.0078504	0.0573339	1274/121955	0.83	0.79-0.88	4.93914e-10	1.3665e-08	1045/143711	0.94	0.88-0.99	0.0273162	0.178965	979/121955	0.85	0.8-0.91	7.06602e-07	1.36588e-05	147/143711	0.86	0.73-1.01	0.0629494	0.208992	230/121955	0.73	0.64-0.84	8.51367e-06	7.31002e-05
Lipoprotein subclasses	Small LDL	S-LDL-CE	1272/143709	0.93	0.88-0.98	0.0109223	0.0653372	1274/121954	0.83	0.79-0.88	4.22597e-10	1.3665e-08	1045/143709	0.94	0.88-0.99	0.0256825	0.178965	979/121954	0.84	0.79-0.9	4.4033e-07	1.36588e-05	147/143709	0.86	0.73-1.01	0.0614278	0.208992	230/121954	0.74	0.65-0.85	2.938e-05	0.000175016
Lipoprotein subclasses	Small LDL	S-LDL-FC	1272/143711	0.93	0.88-0.98	0.00893693	0.0588842	1274/121956	0.86	0.81-0.91	4.46219e-08	2.36401e-07	1045/143711	0.95	0.89-1	0.0606363	0.189879	979/121956	0.87	0.82-0.93	3.12678e-05	0.000134236	147/143711	0.88	0.75-1.03	0.109374	0.266637	230/121956	0.73	0.64-0.83	2.77426e-06	6.02342e-05
Lipoprotein subclasses	Small LDL	S-LDL-L	1272/143708	0.93	0.89-0.99	0.0129828	0.0718382	1274/121954	0.84	0.79-0.89	1.17494e-09	1.58754e-08	1045/143708	0.94	0.89-1	0.0349465	0.180169	979/121954	0.85	0.8-0.91	9.65732e-07	1.36588e-05	147/143708	0.88	0.75-1.03	0.101846	0.258772	230/121954	0.75	0.65-0.86	2.40408e-05	0.000153491
Lipoprotein subclasses	Small LDL	S-LDL-P	1272/143709	0.94	0.89-0.99	0.0220661	0.0998993	1274/121956	0.84	0.79-0.89	5.73871e-09	4.33012e-08	1045/143709	0.94	0.89-1	0.0334016	0.180169	979/121956	0.86	0.8-0.91	3.49424e-06	2.35153e-05	147/143709	0.88	0.75-1.03	0.105387	0.260986	230/121956	0.74	0.64-0.85	2.12715e-05	0.000139384
Lipoprotein subclasses	Small LDL	S-LDL-PL	1272/143705	0.94	0.89-0.99	0.0295633	0.11502	1274/121956	0.85	0.81-0.90	3.12259e-08	1.69027e-07	1045/143705	0.95	0.9-1.01	0.0750948	0.212484	979/121956	0.86	0.81-0.92	9.50673e-06	5.03654e-05	147/143705	0.91	0.78-1.07	0.247391	0.448115	230/121956	0.75	0.66-0.86	4.66609e-05	0.000247204
Lipoprotein subclasses	Small LDL	S-LDL-TG	1270/143469	1	0.94-1.05	0.872055	0.927956	1271/121587	0.9	0.85-0.96	0.00107913	0.00235705	1044/143469	0.98	0.92-1.04	0.437039	0.638457	977/121587	0.9	0.84-0.96	0.00285952	0.00671718	147/143469	0.99	0.84-1.16	0.874199	0.914603	230/121587	0.97	0.85-1.12	0.705429	0.781634
Lipoprotein subclasses	Small LDL	S-VLDL-C	1270/143693	0.95	0.90-1.00	0.0615363	0.178169	1274/121955	0.84	0.79-0.89	2.68969e-09	2.48049e-08	1043/143693	0.95	0.89-1	0.0703398	0.205803	979/121955	0.85	0.8-0.91	1.10237e-06	1.36588e-05	146/143693	0.86	0.73-1.01	0.0707056	0.217354	230/121955	0.76	0.66-0.88	0.000117258	0.000521686
Lipoprotein subclasses	Small LDL	S-VLDL-CE	1270/143690	0.96	0.91-1.01	0.115494	0.25661	1274/121955	0.84	0.80-0.89	9.16425e-09	6.005e-08	1043/143690	0.95	0.9-1.01	0.107187	0.256275	979/121955	0.85	0.8-0.91	1.84744e-06	1.55678e-05	146/143690	0.87	0.74-1.02	0.0923525	0.245976	230/121955	0.77	0.67-0.89	0.00028498	0.0010591
Lipoprotein subclasses	Small LDL	S-VLDL-FC	1272/143697	0.95	0.90-1.00	0.0412137	0.14607	1274/121955	0.84	0.79-0.88	9.37355e-10	1.58754e-08	1045/143697	0.95	0.89-1	0.0710806	0.205803	979/121955	0.85	0.8-0.91	9.65718e-07	1.36588e-05	147/143697	0.88	0.75-1.03	0.113106	0.268223	230/121955	0.74	0.65-0.86	3.30567e-05	0.000187071
Lipoprotein subclasses	Small LDL	S-VLDL-L	1272/143679	0.95	0.90-1.01	0.0875205	0.213653	1274/121950	0.85	0.80-0.90	2.08889e-08	1.20961e-07	1045/143679	0.94	0.88-1	0.0453458	0.188185	979/121950	0.86	0.8-0.92	4.56686e-06	2.70749e-05	147/143679	0.91	0.77-1.07	0.248353	0.448115	230/121950	0.84	0.73-0.96	0.0133512	0.0294232
Lipoprotein subclasses	Small LDL	S-VLDL-P	1272/143679	0.96	0.91-1.02	0.176222	0.334957	1274/121953	0.85	0.80-0.91	1.95135e-07	8.67655e-07	1045/143679	0.95	0.89-1.01	0.0859239	0.225401	979/121953	0.86	0.81-0.92	2.34758e-05	0.000106281	147/143679	0.93	0.79-1.09	0.363038	0.561468	230/121953	0.85	0.74-0.98	0.0233373	0.0480246
Lipoprotein subclasses	Small LDL	S-VLDL-PL	1272/143690	0.95	0.90-1.00	0.0529692	0.17129	1274/121951	0.83	0.79-0.88	1.00016e-09	1.58754e-08	1045/143690	0.94	0.89-1	0.0537503	0.189193	979/121951	0.85	0.79-0.9	8.1911e-07	1.36588e-05	147/143690	0.89	0.75-1.05	0.156945	0.331807	230/121951	0.78	0.68-0.89	0.000371778	0.00132247
Lipoprotein subclasses	Small LDL	S-VLDL-TG	1272/143651	0.97	0.92-1.02	0.252605	0.436781	1273/121891	0.89	0.84-0.95	0.000151343	0.000376844	1045/143651	0.94	0.88-1	0.0547063	0.189193	978/121891	0.9	0.84-0.96	0.0016272	0.00401162	147/143651	0.96	0.82-1.13	0.636482	0.773092	230/121891	0.98	0.86-1.12	0.769761	0.827134
Lipoprotein subclasses	Very large HDL	XL-HDL-C	1265/143195	1.01	0.96-1.07	0.647106	0.78985	1273/121884	1.03	0.98-1.09	0.200524	0.266296	1039/143195	1.05	0.98-1.11	0.146683	0.313818	979/121884	1.04	0.98-1.1	0.175535	0.257107	146/143195	0.95	0.81-1.13	0.584852	0.746811	229/121884	0.87	0.76-1	0.0437624	0.0825518
Lipoprotein subclasses	Very large HDL	XL-HDL-CE	1266/143293	1.01	0.96-1.07	0.723983	0.830745	1273/121894	1.03	0.98-1.09	0.244785	0.309398	1039/143293	1.04	0.98-1.11	0.19618	0.381177	979/121894	1.04	0.98-1.1	0.201423	0.288243	146/143293	0.95	0.8-1.12	0.526881	0.709153	229/121894	0.87	0.76-1	0.0453816	0.0842719
Lipoprotein subclasses	Very large HDL	XL-HDL-FC	1264/143084	1.03	0.98-1.09	0.291777	0.468725	1273/121851	1.04	0.99-1.10	0.096335	0.143637	1039/143084	1.06	1-1.13	0.0539888	0.189193	979/121851	1.05	0.99-1.11	0.117632	0.182152	145/143084	0.96	0.81-1.13	0.607534	0.756379	229/121851	0.88	0.77-1	0.0563919	0.100494
Lipoprotein subclasses	Very large HDL	XL-HDL-L	1265/143148	1.02	0.96-1.08	0.493145	0.655315	1273/121881	1.05	0.99-1.10	0.0892455	0.135501	1039/143148	1.05	0.99-1.12	0.108068	0.256275	979/121881	1.05	0.99-1.11	0.101404	0.160825	146/143148	0.96	0.81-1.13	0.610986	0.756894	229/121881	0.9	0.79-1.03	0.135796	0.219566
Lipoprotein subclasses	Very large HDL	XL-HDL-P	1263/143078	1.01	0.96-1.07	0.696138	0.809993	1273/121878	1.02	0.97-1.08	0.422697	0.49183	1038/143078	1.04	0.98-1.11	0.157786	0.327405	979/121878	1.03	0.97-1.09	0.349561	0.448663	146/143078	0.95	0.81-1.12	0.558563	0.724386	229/121878	0.86	0.75-0.99	0.0318067	0.0628561
Lipoprotein subclasses	Very large HDL	XL-HDL-PL	1267/143221	1.03	0.98-1.09	0.268088	0.450123	1273/121887	1.06	1.01-1.12	0.0223799	0.0389692	1041/143221	1.06	1-1.13	0.0451422	0.188185	979/121887	1.06	1-1.13	0.0389929	0.0678967	146/143221	0.97	0.82-1.14	0.702092	0.812449	229/121887	0.94	0.82-1.07	0.346413	0.476557
Lipoprotein subclasses	Very large HDL	XL-HDL-TG	1268/143452	1	0.95-1.06	0.866589	0.926098	1272/121736	0.93	0.88-0.99	0.0202579	0.0355226	1043/143452	1	0.94-1.07	0.896328	0.947778	977/121736	0.93	0.86-0.99	0.0266551	0.0488023	147/143452	0.97	0.82-1.14	0.704285	0.812449	230/121736	0.95	0.83-1.09	0.454657	0.580562
Lipoprotein subclasses	Very large VLDL	XL-VLDL-C	1272/143701	0.96	0.91-1.01	0.128114	0.268071	1274/121953	0.86	0.81-0.92	1.55269e-06	5.68558e-06	1045/143701	0.93	0.88-0.99	0.0319961	0.180169	979/121953	0.87	0.81-0.93	5.6423e-05	0.000222564	147/143701	0.94	0.79-1.1	0.422242	0.622119	230/121953	0.87	0.75-1	0.0456896	0.0842719
Lipoprotein subclasses	Very large VLDL	XL-VLDL-CE	1272/143710	0.95	0.90-1.00	0.0643988	0.182626	1274/121960	0.85	0.80-0.90	7.80138e-08	3.80891e-07	1045/143710	0.93	0.88-0.99	0.0223468	0.178965	979/121960	0.86	0.8-0.92	1.14227e-05	5.77977e-05	147/143710	0.92	0.78-1.08	0.304202	0.504117	230/121960	0.82	0.71-0.94	0.00487689	0.0121434
Lipoprotein subclasses	Very large VLDL	XL-VLDL-FC	1271/143686	0.97	0.91-1.02	0.222798	0.397474	1273/121914	0.88	0.83-0.94	3.55087e-05	9.82407e-05	1045/143686	0.94	0.89-1	0.0598395	0.189879	978/121914	0.88	0.82-0.94	0.000295381	0.000959369	147/143686	0.96	0.81-1.13	0.598409	0.748878	230/121914	0.92	0.8-1.06	0.268441	0.390888
Lipoprotein subclasses	Very large VLDL	XL-VLDL-L	1271/143656	0.96	0.91-1.02	0.182207	0.343709	1273/121840	0.89	0.84-0.95	0.000173697	0.000428224	1045/143656	0.94	0.88-1	0.0363064	0.180169	978/121840	0.89	0.83-0.96	0.000963411	0.00249885	147/143656	0.97	0.83-1.14	0.733557	0.825004	230/121840	0.96	0.84-1.1	0.603531	0.725651
Lipoprotein subclasses	Very large VLDL	XL-VLDL-P	1271/143666	0.97	0.92-1.02	0.271657	0.450123	1273/121856	0.89	0.84-0.95	0.000294958	0.000699472	1045/143666	0.94	0.89-1	0.0648571	0.195972	978/121856	0.89	0.83-0.96	0.00138168	0.00347513	147/143666	0.97	0.82-1.14	0.711201	0.812449	230/121856	0.96	0.84-1.1	0.573195	0.706562
Lipoprotein subclasses	Very large VLDL	XL-VLDL-PL	1271/143671	0.97	0.92-1.02	0.265686	0.45004	1273/121878	0.89	0.84-0.94	0.000109988	0.000282341	1045/143671	0.94	0.89-1	0.0653241	0.195972	978/121878	0.89	0.83-0.95	0.000609475	0.00170516	147/143671	0.97	0.82-1.14	0.68826	0.812449	230/121878	0.94	0.82-1.08	0.418083	0.5449
Lipoprotein subclasses	Very large VLDL	XL-VLDL-TG	1271/143617	0.97	0.92-1.02	0.272966	0.450123	1272/121767	0.91	0.86-0.96	0.00130649	0.00282885	1045/143617	0.94	0.88-1	0.0519288	0.189193	977/121767	0.9	0.85-0.97	0.00353143	0.00785113	147/143617	0.99	0.84-1.16	0.879261	0.91605	230/121767	1	0.88-1.15	0.965119	0.96901
Lipoprotein subclasses	Very small VLDL	XS-VLDL-C	1270/143687	0.97	0.92-1.02	0.240583	0.418918	1274/121958	0.89	0.84-0.94	1.58827e-05	4.88247e-05	1043/143687	0.98	0.93-1.04	0.495201	0.696638	979/121958	0.89	0.84-0.95	0.000346132	0.00107733	146/143687	0.84	0.72-0.98	0.0292099	0.158114	230/121958	0.78	0.68-0.89	0.000200938	0.000806993
Lipoprotein subclasses	Very small VLDL	XS-VLDL-CE	1271/143696	0.97	0.92-1.02	0.231848	0.409434	1274/121959	0.89	0.84-0.94	2.51014e-05	7.35322e-05	1044/143696	0.98	0.93-1.04	0.549691	0.713222	979/121959	0.9	0.84-0.95	0.000501124	0.001468	147/143696	0.86	0.74-1	0.05627	0.208264	230/121959	0.77	0.68-0.88	0.000108058	0.000517434
Lipoprotein subclasses	Very small VLDL	XS-VLDL-FC	1270/143667	0.98	0.93-1.04	0.488474	0.655315	1274/121951	0.88	0.83-0.93	1.55071e-05	4.82659e-05	1043/143667	0.99	0.93-1.05	0.646904	0.793493	979/121951	0.89	0.83-0.95	0.000296672	0.000959369	146/143667	0.86	0.73-1.01	0.0617962	0.208992	230/121951	0.8	0.7-0.92	0.00160488	0.00464668
Lipoprotein subclasses	Very small VLDL	XS-VLDL-L	1270/143661	0.98	0.93-1.03	0.417069	0.60378	1274/121946	0.88	0.83-0.93	1.53499e-05	4.82659e-05	1043/143661	0.98	0.92-1.04	0.515707	0.709454	979/121946	0.89	0.83-0.95	0.000229469	0.000761838	146/143661	0.86	0.73-1.01	0.0658957	0.210359	230/121946	0.82	0.72-0.94	0.00450502	0.0113308
Lipoprotein subclasses	Very small VLDL	XS-VLDL-P	1270/143668	0.98	0.93-1.03	0.471957	0.652874	1274/121949	0.88	0.83-0.93	9.9836e-06	3.31456e-05	1043/143668	0.98	0.93-1.04	0.58894	0.740637	979/121949	0.88	0.83-0.94	0.000159898	0.00056077	146/143668	0.86	0.73-1.01	0.0732119	0.219009	230/121949	0.81	0.7-0.93	0.00218768	0.00619013
Lipoprotein subclasses	Very small VLDL	XS-VLDL-PL	1268/143629	0.98	0.93-1.04	0.488266	0.655315	1274/121935	0.89	0.84-0.94	8.66137e-05	0.000229434	1042/143629	0.98	0.93-1.04	0.572792	0.724749	979/121935	0.89	0.84-0.95	0.000669271	0.0018313	145/143629	0.86	0.73-1.01	0.0647221	0.210029	230/121935	0.84	0.74-0.97	0.0143319	0.0310316
Lipoprotein subclasses	Very small VLDL	XS-VLDL-TG	1270/143529	1.01	0.95-1.07	0.745865	0.848039	1273/121793	0.92	0.87-0.98	0.00759306	0.0141095	1044/143529	1	0.94-1.06	0.874945	0.935106	978/121793	0.92	0.86-0.98	0.0131	0.0260953	147/143529	0.98	0.84-1.16	0.845904	0.896298	230/121793	1.01	0.88-1.15	0.913557	0.920955
Other lipids	Other lipids	Cholines	1270/143551	0.95	0.90-1.01	0.0791144	0.201015	1274/121848	0.89	0.84-0.94	1.69553e-05	5.14863e-05	1044/143551	0.97	0.91-1.03	0.375456	0.580674	979/121848	0.9	0.84-0.95	0.000490146	0.00145293	147/143551	0.81	0.69-0.95	0.00937385	0.156851	230/121848	0.85	0.75-0.97	0.0137259	0.0299803
Other lipids	Other lipids	PC	1270/143549	0.95	0.90-1.00	0.0701767	0.194155	1274/121851	0.89	0.84-0.94	3.18729e-05	9.02343e-05	1044/143549	0.97	0.91-1.03	0.318814	0.540032	979/121851	0.9	0.84-0.96	0.000723674	0.00195864	147/143549	0.81	0.68-0.95	0.0102286	0.156851	230/121851	0.87	0.77-0.99	0.0392595	0.0757799
Other lipids	Other lipids	Phosphoglyc	1270/143554	0.95	0.90-1.01	0.107367	0.24754	1274/121848	0.89	0.84-0.94	3.43047e-05	9.59759e-05	1044/143554	0.97	0.91-1.03	0.375275	0.580674	979/121848	0.9	0.84-0.95	0.000626141	0.00173232	147/143554	0.81	0.68-0.95	0.0118227	0.156851	230/121848	0.88	0.78-1	0.0572484	0.100494
Other lipids	Other lipids	SM	1268/143562	0.96	0.91-1.02	0.170251	0.331585	1273/121849	0.9	0.85-0.95	0.000137913	0.000346872	1042/143562	0.99	0.93-1.05	0.713323	0.837818	978/121849	0.91	0.86-0.97	0.00343372	0.00778149	147/143562	0.86	0.73-1	0.0551284	0.207984	230/121849	0.81	0.71-0.92	0.000937694	0.00281308
Other lipids	Other lipids ratios	TG/PG	1270/143599	0.99	0.94-1.05	0.688131	0.804435	1274/121851	0.94	0.89-1.00	0.0341909	0.056381	1044/143599	0.95	0.89-1.01	0.105984	0.256214	979/121851	0.94	0.88-1	0.0544728	0.0904248	147/143599	1.06	0.9-1.24	0.47821	0.676558	230/121851	1.05	0.92-1.2	0.429642	0.551448
Phospholipids	Phospholipids	HDL-PL	1272/143658	0.99	0.94-1.05	0.751216	0.85024	1274/121956	0.98	0.93-1.04	0.540493	0.598146	1045/143658	1.02	0.96-1.09	0.545037	0.713222	979/121956	0.98	0.92-1.05	0.601579	0.674744	147/143658	0.85	0.72-1.01	0.0623362	0.208992	230/121956	0.99	0.87-1.13	0.883851	0.903684
Phospholipids	Phospholipids	LDL-PL	1272/143709	0.93	0.88-0.98	0.00985893	0.0613718	1274/121953	0.84	0.8-0.89	1.03549e-09	1.58754e-08	1045/143709	0.94	0.89-1	0.054238	0.189193	979/121953	0.86	0.8-0.91	1.20805e-06	1.36588e-05	147/143709	0.84	0.72-0.99	0.0347349	0.166327	230/121953	0.74	0.64-0.84	4.15143e-06	6.13401e-05
Phospholipids	Phospholipids	Total PL	1272/143688	0.95	0.90-1.00	0.0543514	0.173506	1274/121955	0.87	0.83-0.92	1.01189e-06	3.87633e-06	1045/143688	0.97	0.91-1.03	0.25422	0.452148	979/121955	0.88	0.83-0.94	5.72053e-05	0.000222564	147/143688	0.81	0.69-0.95	0.0110009	0.156851	230/121955	0.82	0.73-0.94	0.00279493	0.00756455
Phospholipids	Phospholipids	VLDL-PL	1272/143679	0.96	0.90-1.01	0.119545	0.25661	1274/121950	0.86	0.81-0.91	1.5962e-07	7.49913e-07	1045/143679	0.94	0.88-1	0.0478215	0.189193	979/121950	0.86	0.81-0.92	9.46467e-06	5.03654e-05	147/143679	0.92	0.78-1.08	0.306548	0.504117	230/121950	0.86	0.75-0.99	0.0298165	0.0593945
Relative lipoprotein lipid concentrations	Chylomicrons and extremely large VLDL ratios	XXL-VLDL-C%	1149/128588	1.01	0.95-1.08	0.683475	0.802761	1168/114839	0.96	0.91-1.02	0.210763	0.270515	942/128588	1.04	0.97-1.12	0.237549	0.434925	894/114839	0.97	0.9-1.03	0.299775	0.394942	132/128588	0.88	0.73-1.06	0.185907	0.370328	211/114839	0.8	0.7-0.93	0.0029973	0.00788253
Relative lipoprotein lipid concentrations	Chylomicrons and extremely large VLDL ratios	XXL-VLDL-CE%	1151/129121	0.99	0.93-1.06	0.850436	0.921607	1176/115043	0.94	0.89-1.00	0.0427012	0.0694941	945/129121	1.03	0.96-1.1	0.470349	0.676976	898/115043	0.95	0.89-1.01	0.0926166	0.14783	131/129121	0.85	0.71-1.02	0.0755228	0.219009	216/115043	0.82	0.72-0.93	0.00292892	0.00784195
Relative lipoprotein lipid concentrations	Chylomicrons and extremely large VLDL ratios	XXL-VLDL-FC%	1153/129455	1.03	0.97-1.10	0.317614	0.488185	1179/115865	1.01	0.96-1.07	0.668051	0.70785	941/129455	1.05	0.98-1.12	0.17901	0.362386	899/115865	1	0.93-1.06	0.928263	0.955113	136/129455	0.97	0.8-1.16	0.712394	0.812449	210/115865	0.88	0.76-1.01	0.0673232	0.114234
Relative lipoprotein lipid concentrations	Chylomicrons and extremely large VLDL ratios	XXL-VLDL-PL%	1101/121915	1.03	0.97-1.10	0.380319	0.570479	1159/114524	0.97	0.92-1.03	0.327557	0.397747	904/121915	1.03	0.96-1.11	0.348204	0.555787	887/114524	0.97	0.91-1.03	0.293464	0.392863	128/121915	0.9	0.75-1.07	0.227675	0.429478	212/114524	1.02	0.89-1.16	0.785572	0.830566
Relative lipoprotein lipid concentrations	Chylomicrons and extremely large VLDL ratios	XXL-VLDL-TG%	1149/129030	0.98	0.92-1.04	0.553945	0.714676	1169/114756	1.03	0.97-1.09	0.291909	0.365253	939/129030	0.97	0.91-1.04	0.36209	0.570636	896/114756	1.03	0.96-1.1	0.403599	0.497506	135/129030	1	0.84-1.2	0.965831	0.985623	211/114756	1.16	1-1.36	0.0555423	0.100218
Relative lipoprotein lipid concentrations	IDL ratios	IDL-C%	1272/143634	0.92	0.88-0.97	0.00229725	0.0308289	1268/121640	0.93	0.89-0.99	0.0117755	0.0210943	1045/143634	0.95	0.9-1.01	0.0821099	0.222861	977/121640	0.94	0.88-1	0.038921	0.0678967	147/143634	0.88	0.76-1.01	0.0751133	0.219009	229/121640	0.79	0.71-0.88	2.95207e-05	0.000175016
Relative lipoprotein lipid concentrations	IDL ratios	IDL-CE%	1271/143678	0.92	0.87-0.97	0.00121943	0.0308289	1273/121814	0.92	0.87-0.97	0.00156976	0.00334078	1044/143678	0.94	0.88-0.99	0.0310739	0.180169	979/121814	0.93	0.88-0.99	0.0281641	0.0508178	147/143678	0.87	0.75-1.02	0.0789464	0.223382	230/121814	0.79	0.7-0.88	3.49772e-05	0.000193541
Relative lipoprotein lipid concentrations	IDL ratios	IDL-FC%	1271/143662	1	0.95-1.05	0.917415	0.959135	1269/121728	0.98	0.93-1.04	0.564317	0.62121	1044/143662	1.03	0.97-1.09	0.332767	0.552393	975/121728	0.98	0.93-1.05	0.622052	0.691477	147/143662	0.94	0.81-1.09	0.432236	0.633099	229/121728	0.86	0.76-0.96	0.010278	0.0232657
Relative lipoprotein lipid concentrations	IDL ratios	IDL-PL%	1271/143705	1.03	0.98-1.09	0.272186	0.450123	1273/121881	1.09	1.03-1.15	0.00287094	0.0058119	1044/143705	1.02	0.96-1.08	0.564153	0.72038	978/121881	1.08	1.01-1.15	0.0175873	0.0334292	147/143705	1.08	0.91-1.27	0.373457	0.570496	230/121881	1.19	1.05-1.36	0.00869464	0.0198621
Relative lipoprotein lipid concentrations	IDL ratios	IDL-TG%	1265/143449	1.06	1.00-1.12	0.0330279	0.12094	1260/120890	1.07	1.01-1.13	0.0193865	0.0342357	1040/143449	1.03	0.97-1.1	0.278577	0.485075	971/120890	1.07	1-1.13	0.0472837	0.0800928	147/143449	1.16	0.99-1.35	0.058548	0.208264	227/120890	1.32	1.16-1.49	1.74573e-05	0.000120746
Relative lipoprotein lipid concentrations	Large HDL ratios	L-HDL-C%	1268/143498	0.96	0.91-1.01	0.0944656	0.226172	1259/120954	1.01	0.95-1.06	0.797661	0.831036	1041/143498	1	0.94-1.06	0.876005	0.935106	969/120954	1.02	0.96-1.09	0.534606	0.623334	147/143498	0.95	0.82-1.1	0.499469	0.694792	225/120954	0.88	0.78-0.99	0.0270725	0.0548053
Relative lipoprotein lipid concentrations	Large HDL ratios	L-HDL-CE%	1268/143530	0.96	0.91-1.01	0.0786215	0.201015	1262/121167	1.01	0.96-1.07	0.698616	0.733989	1041/143530	1	0.94-1.06	0.870762	0.935106	970/121167	1.03	0.97-1.1	0.314972	0.410618	147/143530	0.95	0.82-1.1	0.515615	0.703864	225/121167	0.89	0.79-1	0.0579518	0.100909
Relative lipoprotein lipid concentrations	Large HDL ratios	L-HDL-FC%	1268/143361	0.97	0.92-1.02	0.287348	0.464609	1237/119810	1.01	0.96-1.07	0.664135	0.706708	1041/143361	0.99	0.93-1.05	0.675299	0.807538	952/119810	1.01	0.95-1.08	0.695697	0.759775	146/143361	0.92	0.8-1.06	0.26557	0.471568	220/119810	0.93	0.82-1.06	0.265099	0.388292
Relative lipoprotein lipid concentrations	Large HDL ratios	L-HDL-PL%	1270/143512	1.04	0.99-1.10	0.115992	0.25661	1261/121188	1.03	0.97-1.09	0.317895	0.389931	1043/143512	1.01	0.95-1.07	0.762947	0.86746	968/121188	1.01	0.95-1.07	0.78057	0.830607	147/143512	1.05	0.9-1.22	0.554715	0.723162	227/121188	1.25	1.11-1.41	0.000272176	0.00104264
Relative lipoprotein lipid concentrations	Large HDL ratios	L-HDL-TG%	1270/143516	1.03	0.97-1.09	0.34926	0.533531	1263/120964	0.96	0.90-1.01	0.118702	0.169867	1043/143516	1	0.94-1.06	0.958853	0.98248	972/120964	0.96	0.9-1.02	0.171312	0.253909	147/143516	1.03	0.87-1.21	0.735546	0.825004	225/120964	1.03	0.9-1.18	0.657011	0.76096
Relative lipoprotein lipid concentrations	Large LDL ratios	L-LDL-C%	1269/143523	0.89	0.84-0.93	4.47624e-06	0.000517294	1262/121199	0.9	0.86-0.95	0.000234696	0.000561917	1043/143523	0.91	0.86-0.96	0.000951047	0.0394685	970/121199	0.93	0.87-0.98	0.0135006	0.0266798	147/143523	0.86	0.74-1	0.0456311	0.186265	230/121199	0.73	0.65-0.82	3.76946e-08	9.38595e-06
Relative lipoprotein lipid concentrations	Large LDL ratios	L-LDL-CE%	1270/143634	0.88	0.83-0.92	1.53716e-06	0.000382752	1267/121655	0.87	0.83-0.92	5.00114e-07	2.00852e-06	1043/143634	0.87	0.82-0.93	8.11201e-06	0.000673296	973/121655	0.9	0.85-0.95	0.000568942	0.00160985	147/143634	0.92	0.78-1.08	0.307734	0.504117	229/121655	0.84	0.75-0.95	0.00639078	0.015301
Relative lipoprotein lipid concentrations	Large LDL ratios	L-LDL-FC%	1271/143607	0.97	0.92-1.02	0.192478	0.357664	1269/121526	0.99	0.94-1.04	0.722265	0.755647	1044/143607	1	0.94-1.07	0.919435	0.956171	976/121526	1	0.94-1.06	0.952108	0.967653	147/143607	0.9	0.78-1.05	0.173186	0.35347	230/121526	0.81	0.72-0.9	0.000164388	0.000693775
Relative lipoprotein lipid concentrations	Large LDL ratios	L-LDL-PL%	1271/143690	1.04	0.98-1.10	0.218175	0.393664	1271/121861	1.05	0.99-1.11	0.0924098	0.138615	1044/143690	1.04	0.98-1.11	0.191064	0.380478	976/121861	1.03	0.97-1.1	0.286092	0.385065	147/143690	0.96	0.81-1.13	0.617585	0.758408	230/121861	1.03	0.9-1.17	0.706296	0.781634
Relative lipoprotein lipid concentrations	Large LDL ratios	L-LDL-TG%	1266/143371	1.1	1.04-1.16	0.000661623	0.0235349	1256/120733	1.08	1.03-1.15	0.00436301	0.00848742	1041/143371	1.07	1.01-1.14	0.0208139	0.178965	966/120733	1.07	1-1.14	0.0360254	0.0640737	147/143371	1.19	1.02-1.39	0.0278839	0.157798	228/120733	1.37	1.21-1.55	9.44676e-07	6.01467e-05
Relative lipoprotein lipid concentrations	Large VLDL ratios	L-VLDL-C%	1271/143498	1.02	0.96-1.08	0.488398	0.655315	1274/121853	0.97	0.92-1.02	0.2359	0.299689	1044/143498	1.05	0.99-1.12	0.123126	0.276202	979/121853	0.97	0.91-1.03	0.34477	0.444806	147/143498	0.85	0.73-0.99	0.0399743	0.174625	230/121853	0.85	0.76-0.96	0.0105761	0.0237248
Relative lipoprotein lipid concentrations	Large VLDL ratios	L-VLDL-CE%	1271/143596	1.01	0.96-1.07	0.655886	0.796662	1274/121907	0.98	0.92-1.03	0.374336	0.445979	1044/143596	1.05	0.98-1.12	0.139126	0.30388	979/121907	0.98	0.92-1.04	0.495616	0.587659	147/143596	0.86	0.74-1	0.0514713	0.200255	230/121907	0.84	0.74-0.95	0.0054689	0.0134827
Relative lipoprotein lipid concentrations	Large VLDL ratios	L-VLDL-FC%	1255/141479	1.07	1.01-1.14	0.0286938	0.11502	1267/121395	0.96	0.91-1.01	0.0985176	0.146017	1029/141479	1.09	1.02-1.17	0.0104979	0.159667	974/121395	0.95	0.9-1.01	0.125247	0.191328	144/141479	0.94	0.79-1.12	0.515514	0.703864	229/121395	0.94	0.83-1.06	0.314158	0.448438
Relative lipoprotein lipid concentrations	Large VLDL ratios	L-VLDL-PL%	1214/136890	1.02	0.96-1.09	0.458295	0.647124	1251/120588	0.93	0.88-0.98	0.00372717	0.00730761	992/136890	1.02	0.95-1.1	0.514775	0.709454	961/120588	0.93	0.88-0.98	0.0107408	0.0217436	140/136890	1.04	0.86-1.25	0.697463	0.812449	227/120588	0.99	0.87-1.13	0.912828	0.920955
Relative lipoprotein lipid concentrations	Large VLDL ratios	L-VLDL-TG%	1256/141782	0.97	0.91-1.03	0.295509	0.471678	1267/121411	1.05	0.99-1.11	0.0913594	0.13787	1030/141782	0.95	0.89-1.01	0.118704	0.269661	973/121411	1.04	0.97-1.11	0.248043	0.341231	144/141782	1.08	0.91-1.29	0.359602	0.5597	229/121411	1.13	0.99-1.29	0.0808267	0.134172
Relative lipoprotein lipid concentrations	Medium HDL ratios	M-HDL-C%	1271/143708	0.97	0.91-1.02	0.202606	0.370949	1274/121939	1	0.95-1.06	0.944998	0.95265	1044/143708	1	0.94-1.06	0.999372	0.999372	979/121939	1.02	0.96-1.09	0.535717	0.623334	146/143708	0.97	0.83-1.14	0.710908	0.812449	230/121939	0.89	0.78-1.01	0.0633533	0.109548
Relative lipoprotein lipid concentrations	Medium HDL ratios	M-HDL-CE%	1271/143697	0.97	0.92-1.02	0.261498	0.44598	1274/121927	1.02	0.96-1.08	0.517579	0.580528	1044/143697	1	0.94-1.06	0.981216	0.993182	979/121927	1.04	0.97-1.11	0.295936	0.394054	146/143697	0.99	0.85-1.17	0.934839	0.957922	230/121927	0.91	0.8-1.04	0.168671	0.265817
Relative lipoprotein lipid concentrations	Medium HDL ratios	M-HDL-FC%	1272/143707	0.96	0.91-1.01	0.126476	0.266886	1274/121927	0.93	0.88-0.98	0.00997546	0.0181828	1045/143707	0.99	0.93-1.05	0.775906	0.87421	979/121927	0.95	0.89-1.01	0.105868	0.166842	147/143707	0.88	0.75-1.03	0.105862	0.260986	230/121927	0.83	0.74-0.94	0.0030918	0.00801936
Relative lipoprotein lipid concentrations	Medium HDL ratios	M-HDL-PL%	1271/143707	1.04	0.98-1.10	0.155884	0.308056	1273/121928	1.03	0.98-1.09	0.279484	0.351472	1044/143707	1	0.94-1.06	0.974688	0.990602	978/121928	1.01	0.95-1.07	0.835395	0.877693	146/143707	1.09	0.93-1.27	0.305587	0.504117	229/121928	1.19	1.05-1.35	0.00763416	0.0179331
Relative lipoprotein lipid concentrations	Medium HDL ratios	M-HDL-TG%	1271/143701	1.01	0.96-1.07	0.667007	0.797386	1274/121934	0.96	0.91-1.01	0.132911	0.185926	1044/143701	0.98	0.92-1.05	0.609828	0.759236	979/121934	0.95	0.89-1.02	0.139523	0.211836	146/143701	1	0.84-1.18	0.988981	0.99647	230/121934	1.06	0.93-1.21	0.39601	0.535905
Relative lipoprotein lipid concentrations	Medium LDL ratios	M-LDL-C%	1267/143346	0.92	0.88-0.97	0.0022473	0.0308289	1263/121153	0.91	0.86-0.96	0.000212882	0.000514637	1041/143346	0.94	0.89-1	0.0451995	0.188185	971/121153	0.92	0.86-0.97	0.00345196	0.00778149	147/143346	0.81	0.71-0.93	0.00319061	0.156851	230/121153	0.79	0.71-0.88	2.67724e-05	0.000166658
Relative lipoprotein lipid concentrations	Medium LDL ratios	M-LDL-CE%	1271/143649	0.95	0.90-1.01	0.0776212	0.201015	1272/121885	0.89	0.85-0.94	4.43982e-05	0.000120165	1044/143649	0.94	0.88-1	0.0496286	0.189193	977/121885	0.89	0.84-0.95	0.000225701	0.000759453	147/143649	0.86	0.73-1.01	0.0731702	0.219009	230/121885	0.97	0.85-1.11	0.662943	0.76096
Relative lipoprotein lipid concentrations	Medium LDL ratios	M-LDL-FC%	1270/143624	0.97	0.92-1.03	0.299717	0.475347	1269/121625	1.02	0.96-1.07	0.581323	0.634866	1043/143624	1.01	0.95-1.07	0.845843	0.931925	976/121625	1.03	0.96-1.1	0.407375	0.499687	147/143624	0.96	0.82-1.13	0.598501	0.748878	230/121625	0.84	0.75-0.95	0.00384518	0.00976989
Relative lipoprotein lipid concentrations	Medium LDL ratios	M-LDL-PL%	1271/143704	1.01	0.95-1.07	0.819561	0.902861	1272/121927	1.07	1.01-1.13	0.0290285	0.0488385	1044/143704	1.01	0.95-1.07	0.799296	0.890669	977/121927	1.08	1.01-1.15	0.0277408	0.0504194	147/143704	1.15	0.97-1.36	0.115221	0.270661	230/121927	0.97	0.85-1.1	0.610769	0.727662
Relative lipoprotein lipid concentrations	Medium LDL ratios	M-LDL-TG%	1267/143267	1.09	1.03-1.15	0.00143745	0.0308289	1261/121012	1.08	1.02-1.14	0.00541568	0.0103731	1041/143267	1.07	1-1.13	0.0369521	0.180169	969/121012	1.07	1-1.14	0.0455213	0.0776357	147/143267	1.19	1.02-1.39	0.0239546	0.156851	229/121012	1.33	1.17-1.5	7.39127e-06	6.81639e-05
Relative lipoprotein lipid concentrations	Medium VLDL ratios	M-VLDL-C%	1272/143715	0.98	0.93-1.03	0.391044	0.579583	1274/121961	0.97	0.92-1.02	0.192569	0.257793	1045/143715	1.01	0.95-1.07	0.680392	0.807538	979/121961	0.97	0.91-1.03	0.282994	0.385057	147/143715	0.91	0.79-1.05	0.193293	0.381984	230/121961	0.82	0.74-0.92	0.000358156	0.00131148
Relative lipoprotein lipid concentrations	Medium VLDL ratios	M-VLDL-CE%	1272/143715	0.97	0.92-1.02	0.217804	0.393664	1274/121961	0.97	0.93-1.02	0.296866	0.369599	1045/143715	1	0.94-1.06	0.962751	0.98248	979/121961	0.98	0.92-1.04	0.442265	0.534583	147/143715	0.92	0.8-1.05	0.233727	0.43758	230/121961	0.84	0.77-0.93	0.000676395	0.00210528
Relative lipoprotein lipid concentrations	Medium VLDL ratios	M-VLDL-FC%	1270/143690	0.99	0.94-1.05	0.776302	0.870717	1271/121907	0.96	0.91-1.01	0.127979	0.180038	1043/143690	1.03	0.97-1.09	0.344764	0.555787	976/121907	0.97	0.91-1.03	0.260734	0.356718	147/143690	0.9	0.78-1.04	0.138848	0.305957	230/121907	0.81	0.73-0.91	0.000197383	0.000805712
Relative lipoprotein lipid concentrations	Medium VLDL ratios	M-VLDL-PL%	1270/143643	0.99	0.94-1.04	0.638084	0.785626	1270/121850	0.94	0.90-0.99	0.0276889	0.0475485	1043/143643	1.02	0.96-1.08	0.532035	0.713222	975/121850	0.95	0.89-1	0.0718925	0.117002	147/143643	0.89	0.77-1.03	0.119439	0.272847	229/121850	0.81	0.72-0.91	0.000279613	0.0010549
Relative lipoprotein lipid concentrations	Medium VLDL ratios	M-VLDL-TG%	1271/143708	1	0.95-1.05	0.93276	0.95974	1274/121953	1.03	0.98-1.09	0.216199	0.27607	1044/143708	0.96	0.9-1.02	0.174192	0.355524	979/121953	1.03	0.97-1.1	0.309971	0.406226	147/143708	1.1	0.94-1.29	0.2378	0.441883	230/121953	1.26	1.1-1.43	0.000502739	0.00169112
Relative lipoprotein lipid concentrations	Small HDL ratios	S-HDL-C%	1270/143696	0.96	0.90-1.01	0.115787	0.25661	1274/121934	0.96	0.90-1.01	0.121684	0.173139	1043/143696	0.99	0.93-1.05	0.643435	0.793145	979/121934	0.98	0.92-1.04	0.506587	0.595001	147/143696	0.95	0.81-1.12	0.537433	0.713242	230/121934	0.83	0.73-0.93	0.00249067	0.00681513
Relative lipoprotein lipid concentrations	Small HDL ratios	S-HDL-CE%	1270/143661	0.95	0.9-1.01	0.0943876	0.226172	1273/121883	0.97	0.92-1.03	0.311184	0.383589	1043/143661	0.97	0.92-1.04	0.400258	0.611437	978/121883	0.99	0.93-1.06	0.822216	0.867507	147/143661	0.94	0.8-1.1	0.421872	0.622119	230/121883	0.86	0.76-0.97	0.0181224	0.0382413
Relative lipoprotein lipid concentrations	Small HDL ratios	S-HDL-FC%	1265/143381	0.99	0.94-1.05	0.740133	0.845381	1273/121853	0.95	0.90-1.00	0.0594193	0.0924712	1039/143381	1.02	0.96-1.08	0.525088	0.710581	979/121853	0.97	0.91-1.03	0.334917	0.434345	144/143381	0.91	0.77-1.08	0.271658	0.471568	229/121853	0.79	0.7-0.9	0.000563473	0.00179878
Relative lipoprotein lipid concentrations	Small HDL ratios	S-HDL-PL%	1272/143710	1.06	1.00-1.12	0.0484816	0.160959	1274/121954	1.11	1.05-1.17	0.000457695	0.00105524	1045/143710	1.05	0.99-1.12	0.111066	0.2609	979/121954	1.08	1.01-1.15	0.0200735	0.0373008	147/143710	1	0.85-1.18	0.996253	0.99647	230/121954	1.29	1.13-1.47	0.000184153	0.000764236
Relative lipoprotein lipid concentrations	Small HDL ratios	S-HDL-TG%	1270/143692	1.01	0.95-1.07	0.822957	0.902861	1274/121917	0.96	0.91-1.02	0.201059	0.266296	1043/143692	0.97	0.92-1.04	0.410276	0.622678	979/121917	0.96	0.9-1.02	0.194318	0.279683	146/143692	1.02	0.87-1.21	0.786139	0.85934	230/121917	1.08	0.94-1.23	0.278448	0.403101
Relative lipoprotein lipid concentrations	Small LDL ratios	S-LDL-C%	1269/143595	0.92	0.87-0.96	0.00104864	0.0308289	1266/121622	0.9	0.85-0.94	2.96952e-05	8.59779e-05	1042/143595	0.94	0.89-1	0.0383493	0.180169	973/121622	0.91	0.86-0.97	0.00184987	0.00447201	147/143595	0.78	0.68-0.9	0.000659178	0.156851	230/121622	0.77	0.69-0.86	5.69331e-06	6.75064e-05
Relative lipoprotein lipid concentrations	Small LDL ratios	S-LDL-CE%	1271/143625	0.94	0.89-1.00	0.0397032	0.143277	1273/121897	0.86	0.82-0.91	1.70034e-07	7.84048e-07	1044/143625	0.93	0.88-1	0.0378485	0.180169	978/121897	0.86	0.81-0.92	4.08701e-06	2.58594e-05	147/143625	0.81	0.68-0.95	0.0099058	0.156851	230/121897	0.89	0.78-1.01	0.0674393	0.114234
Relative lipoprotein lipid concentrations	Small LDL ratios	S-LDL-FC%	1269/143404	0.96	0.91-1.02	0.171785	0.331585	1267/121333	1	0.95-1.06	0.875323	0.89326	1042/143404	1	0.94-1.06	0.989222	0.996758	973/121333	1.03	0.96-1.1	0.37026	0.467664	147/143404	0.95	0.81-1.11	0.535578	0.713242	228/121333	0.88	0.78-0.99	0.0290004	0.0582346
Relative lipoprotein lipid concentrations	Small LDL ratios	S-LDL-PL%	1271/143641	1.06	1.00-1.13	0.0448976	0.153144	1273/121895	1.17	1.10-1.24	7.59614e-08	3.78288e-07	1044/143641	1.07	1-1.14	0.0494353	0.189193	978/121895	1.16	1.09-1.24	4.22858e-06	2.58594e-05	147/143641	1.23	1.04-1.46	0.0142482	0.156851	230/121895	1.14	1-1.31	0.0486056	0.0883415
Relative lipoprotein lipid concentrations	Small LDL ratios	S-LDL-TG%	1267/143347	1.04	0.99-1.10	0.153347	0.307931	1264/121123	1.01	0.96-1.07	0.619763	0.670961	1041/143347	1.01	0.95-1.07	0.767543	0.868719	973/121123	1.01	0.95-1.08	0.777428	0.830607	147/143347	1.12	0.95-1.31	0.177174	0.355778	228/121123	1.22	1.07-1.39	0.00240161	0.00671912
Relative lipoprotein lipid concentrations	Small VLDL ratios	S-VLDL-C%	1272/143712	0.99	0.93-1.04	0.61055	0.761796	1274/121959	0.94	0.90-1.00	0.0348774	0.0571347	1045/143712	1.01	0.96-1.08	0.632705	0.783799	979/121959	0.94	0.89-1	0.0555697	0.0916348	147/143712	0.89	0.77-1.04	0.13228	0.294087	230/121959	0.79	0.71-0.89	0.000119422	0.000521686
Relative lipoprotein lipid concentrations	Small VLDL ratios	S-VLDL-CE%	1272/143689	1	0.95-1.06	0.919589	0.959135	1274/121951	0.95	0.90-1.00	0.054355	0.0851219	1045/143689	1.03	0.96-1.09	0.419255	0.625117	979/121951	0.94	0.89-1	0.0577642	0.0946269	147/143689	0.9	0.77-1.04	0.157226	0.331807	230/121951	0.81	0.72-0.91	0.000377665	0.00132449
Relative lipoprotein lipid concentrations	Small VLDL ratios	S-VLDL-FC%	1272/143713	0.97	0.91-1.02	0.191453	0.357664	1273/121955	0.95	0.90-1.00	0.0479689	0.0765658	1045/143713	1	0.94-1.06	0.909775	0.955229	978/121955	0.95	0.9-1.01	0.12284	0.188809	147/143713	0.9	0.77-1.04	0.160533	0.335906	230/121955	0.8	0.71-0.89	0.000113448	0.000521686
Relative lipoprotein lipid concentrations	Small VLDL ratios	S-VLDL-PL%	1272/143709	0.97	0.91-1.02	0.197521	0.364317	1273/121949	0.95	0.90-1.00	0.0445631	0.0715884	1045/143709	1	0.94-1.06	0.91303	0.955229	978/121949	0.95	0.9-1.01	0.117777	0.182152	147/143709	0.9	0.77-1.05	0.170008	0.349851	230/121949	0.79	0.7-0.89	0.000119226	0.000521686
Relative lipoprotein lipid concentrations	Small VLDL ratios	S-VLDL-TG%	1272/143713	1.01	0.96-1.07	0.682078	0.802761	1274/121958	1.06	1.00-1.12	0.053624	0.0846928	1045/143713	0.98	0.92-1.04	0.549954	0.713222	979/121958	1.06	0.99-1.13	0.0883436	0.14192	147/143713	1.11	0.95-1.31	0.198974	0.387067	230/121958	1.29	1.13-1.47	0.000236731	0.000921031
Relative lipoprotein lipid concentrations	Very large HDL ratios	XL-HDL-C%	1266/143360	0.93	0.88-0.99	0.0177393	0.0883416	1257/120154	0.95	0.90-1.01	0.108265	0.158576	1039/143360	0.94	0.88-1	0.0424037	0.187399	966/120154	0.97	0.91-1.04	0.38305	0.479294	147/143360	1.01	0.86-1.19	0.91181	0.938185	227/120154	0.88	0.77-1.01	0.0744865	0.125319
Relative lipoprotein lipid concentrations	Very large HDL ratios	XL-HDL-CE%	1264/143197	0.91	0.86-0.96	0.000496503	0.0206049	1260/120181	0.95	0.89-1.00	0.0537408	0.0846928	1039/143197	0.93	0.88-0.99	0.0222759	0.178965	969/120181	0.97	0.91-1.04	0.391581	0.485093	147/143197	0.92	0.79-1.07	0.270527	0.471568	226/120181	0.81	0.71-0.91	0.000722946	0.0022069
Relative lipoprotein lipid concentrations	Very large HDL ratios	XL-HDL-FC%	1269/143467	1.02	0.97-1.08	0.460003	0.647124	1258/120573	0.98	0.93-1.04	0.486947	0.548642	1042/143467	0.99	0.93-1.05	0.738584	0.851518	969/120573	0.98	0.92-1.05	0.542914	0.625859	147/143467	1.1	0.94-1.29	0.2521	0.451604	226/120573	1.04	0.91-1.18	0.599559	0.725651
Relative lipoprotein lipid concentrations	Very large HDL ratios	XL-HDL-PL%	1266/143173	1.03	0.97-1.09	0.308803	0.47759	1251/119667	1.1	1.03-1.17	0.00312026	0.00623751	1039/143173	1.05	0.98-1.12	0.155371	0.325105	962/119667	1.09	1.01-1.17	0.0189777	0.0355297	147/143173	0.98	0.84-1.15	0.840861	0.894762	225/119667	1.1	0.95-1.28	0.202017	0.310508
Relative lipoprotein lipid concentrations	Very large HDL ratios	XL-HDL-TG%	1262/142999	0.99	0.93-1.04	0.664816	0.797386	1251/119803	0.92	0.87-0.97	0.00444349	0.00857698	1037/142999	0.96	0.9-1.02	0.230843	0.434925	962/119803	0.92	0.86-0.98	0.0152386	0.029414	147/142999	1.04	0.88-1.22	0.673605	0.806383	224/119803	1.02	0.89-1.16	0.781813	0.830566
Relative lipoprotein lipid concentrations	Very large VLDL ratios	XL-VLDL-C%	1240/140232	1.01	0.95-1.07	0.799838	0.889106	1264/121187	1.01	0.95-1.06	0.840835	0.862129	1015/140232	1.04	0.98-1.11	0.220417	0.422183	971/121187	1.01	0.95-1.08	0.689711	0.756555	144/140232	0.84	0.71-1	0.0546828	0.207984	229/121187	0.84	0.73-0.95	0.0077849	0.0181163
Relative lipoprotein lipid concentrations	Very large VLDL ratios	XL-VLDL-CE%	1239/139995	0.99	0.94-1.05	0.842628	0.920239	1262/121104	1	0.95-1.05	0.977203	0.977203	1013/139995	1.02	0.96-1.09	0.545263	0.713222	970/121104	1.01	0.95-1.07	0.778611	0.830607	145/139995	0.88	0.74-1.04	0.130355	0.292417	229/121104	0.82	0.72-0.94	0.00300739	0.00788253
Relative lipoprotein lipid concentrations	Very large VLDL ratios	XL-VLDL-FC%	1236/140132	1.04	0.98-1.11	0.151448	0.307931	1262/121159	0.98	0.93-1.03	0.415863	0.488443	1011/140132	1.09	1.02-1.16	0.0119368	0.165125	969/121159	0.98	0.92-1.04	0.547526	0.627097	143/140132	0.91	0.77-1.08	0.276688	0.475139	229/121159	0.88	0.77-1	0.0447139	0.0837125
Relative lipoprotein lipid concentrations	Very large VLDL ratios	XL-VLDL-PL%	1207/135769	1.04	0.97-1.11	0.237913	0.417186	1238/119818	0.9	0.85-0.94	2.16364e-05	6.41363e-05	993/135769	1.02	0.95-1.1	0.537657	0.713222	952/119818	0.89	0.84-0.94	7.88041e-05	0.00030188	136/135769	1.13	0.93-1.39	0.218834	0.419151	227/119818	0.84	0.75-0.94	0.00193833	0.00554763
Relative lipoprotein lipid concentrations	Very large VLDL ratios	XL-VLDL-TG%	1244/140874	0.96	0.91-1.02	0.155272	0.308056	1265/121288	1.01	0.95-1.06	0.815668	0.842745	1019/140874	0.93	0.87-0.98	0.010901	0.159667	972/121288	0.99	0.94-1.06	0.869594	0.902204	143/140874	1.14	0.95-1.38	0.16739	0.347334	229/121288	1.2	1.03-1.39	0.0157825	0.033878
Relative lipoprotein lipid concentrations	Very small VLDL ratios	XS-VLDL-C%	1272/143704	0.96	0.91-1.01	0.0965998	0.226918	1273/121926	0.95	0.91-1.01	0.0802201	0.122545	1045/143704	0.98	0.93-1.04	0.558677	0.717276	978/121926	0.96	0.91-1.02	0.213301	0.300067	147/143704	0.88	0.77-1.01	0.0761142	0.219009	229/121926	0.81	0.73-0.91	0.000404144	0.00139767
Relative lipoprotein lipid concentrations	Very small VLDL ratios	XS-VLDL-CE%	1272/143709	0.95	0.91-1.00	0.0673529	0.188437	1274/121935	0.95	0.90-1.00	0.0606797	0.0938462	1045/143709	0.98	0.93-1.04	0.461394	0.667949	979/121935	0.96	0.9-1.02	0.155826	0.23374	147/143709	0.88	0.77-1.01	0.0765214	0.219009	230/121935	0.8	0.72-0.89	8.65372e-05	0.000422505
Relative lipoprotein lipid concentrations	Very small VLDL ratios	XS-VLDL-FC%	1270/143642	1	0.95-1.05	0.990228	0.993193	1265/121598	0.98	0.93-1.03	0.392722	0.465656	1044/143642	1.02	0.96-1.08	0.573396	0.724749	973/121598	0.98	0.92-1.04	0.551543	0.627097	147/143642	0.91	0.78-1.05	0.196659	0.385576	227/121598	0.86	0.77-0.97	0.0162065	0.0344907
Relative lipoprotein lipid concentrations	Very small VLDL ratios	XS-VLDL-PL%	1271/143626	1.06	1.01-1.13	0.0293251	0.11502	1273/121915	1.09	1.03-1.15	0.00235441	0.00484502	1044/143626	1.04	0.97-1.1	0.250051	0.447934	978/121915	1.08	1.01-1.15	0.01847	0.0348412	147/143626	1.25	1.06-1.47	0.00698992	0.156851	230/121915	1.24	1.09-1.42	0.001117	0.00327216
Relative lipoprotein lipid concentrations	Very small VLDL ratios	XS-VLDL-TG%	1272/143693	1.03	0.98-1.09	0.279989	0.458667	1271/121842	1.04	0.98-1.09	0.206379	0.267647	1045/143693	1	0.95-1.07	0.869348	0.935106	977/121842	1.03	0.97-1.1	0.297784	0.394406	147/143693	1.12	0.96-1.31	0.157242	0.331807	229/121842	1.25	1.1-1.42	0.000585364	0.00184501
Total lipids	Total lipids	HDL-L	1271/143653	0.98	0.93-1.04	0.524683	0.682718	1274/121953	0.98	0.92-1.03	0.374257	0.445979	1044/143653	1.01	0.95-1.08	0.681057	0.807538	979/121953	0.98	0.92-1.04	0.503923	0.594677	147/143653	0.85	0.72-1.01	0.0584376	0.208264	230/121953	0.95	0.84-1.09	0.469605	0.590564
Total lipids	Total lipids	LDL-L	1272/143706	0.93	0.88-0.98	0.0044154	0.0478015	1274/121951	0.84	0.80-0.89	5.66053e-10	1.38483e-08	1045/143706	0.94	0.88-0.99	0.0313792	0.180169	979/121951	0.86	0.8-0.91	6.97823e-07	1.36588e-05	147/143706	0.84	0.72-0.98	0.0258879	0.156851	230/121951	0.75	0.66-0.85	6.3439e-06	6.80733e-05
Total lipids	Total lipids	Total L	1272/143698	0.94	0.89-0.99	0.0159834	0.0829141	1274/121954	0.85	0.81-0.90	5.56218e-09	4.32807e-08	1045/143698	0.94	0.89-1	0.061768	0.189879	979/121954	0.86	0.81-0.91	1.66018e-06	1.53106e-05	147/143698	0.83	0.71-0.97	0.0203464	0.156851	230/121954	0.8	0.71-0.91	0.000548851	0.00177486
Total lipids	Total lipids	VLDL-L	1271/143678	0.95	0.89-1.00	0.0567978	0.175294	1274/121930	0.86	0.82-0.91	3.83204e-07	1.674e-06	1045/143678	0.93	0.87-0.99	0.0196075	0.178965	979/121930	0.87	0.81-0.93	1.71503e-05	8.05741e-05	147/143678	0.93	0.79-1.1	0.383872	0.577833	230/121930	0.9	0.79-1.03	0.113489	0.187144
Triglycerides	Triglycerides	HDL-TG	1268/143554	1	0.94-1.06	0.931346	0.95974	1273/121820	0.94	0.88-0.99	0.0287947	0.0487748	1042/143554	0.98	0.92-1.04	0.549862	0.713222	978/121820	0.93	0.87-0.99	0.0331819	0.059441	147/143554	0.94	0.79-1.11	0.446421	0.640083	230/121820	1.03	0.9-1.18	0.652058	0.76096
Triglycerides	Triglycerides	LDL-TG	1269/143470	1.01	0.96-1.07	0.601996	0.757055	1272/121706	0.91	0.86-0.97	0.00202462	0.00423639	1043/143470	1	0.95-1.07	0.878774	0.935106	977/121706	0.9	0.84-0.97	0.00386377	0.00843928	146/143470	0.95	0.8-1.12	0.517298	0.703864	230/121706	0.97	0.85-1.11	0.669942	0.765209
Triglycerides	Triglycerides	Total TG	1271/143628	0.97	0.91-1.02	0.223479	0.397474	1273/121799	0.9	0.85-0.95	0.000197755	0.000482755	1045/143628	0.94	0.88-1	0.056097	0.189879	978/121799	0.9	0.84-0.96	0.001222	0.00313688	147/143628	0.97	0.82-1.14	0.714332	0.812449	230/121799	0.99	0.86-1.13	0.838128	0.873196
Triglycerides	Triglycerides	VLDL-TG	1271/143636	0.96	0.90-1.01	0.119429	0.25661	1273/121819	0.89	0.84-0.95	0.000126803	0.000322183	1045/143636	0.93	0.87-0.99	0.0204982	0.178965	978/121819	0.9	0.84-0.96	0.000944029	0.00247435	147/143636	0.97	0.83-1.15	0.759763	0.840182	230/121819	0.98	0.86-1.12	0.775904	0.829184

## Sheet: S7
Table S7	Results of associations between plasma metabolites and incident dementia stratified by age
			ACD										AD										VaD
			Older					Younger					Older					Younger					Older					Younger
Group	Subgroup	Metabolite	Event NO.	HR	95%CI	Pvalue	Qvalue	Event NO.	HR	95%CI	Pvalue	Qvalue	Event NO.	HR	95%CI	Pvalue	Qvalue	Event NO.	HR	95%CI	Pvalue	Qvalue	Event NO.	HR	95%CI	Pvalue	Qvalue	Event NO.	HR	95%CI	Pvalue	Qvalue
Amino acids	Amino acids	Ala	1530/49563	1	0.95-1.05	0.94914	0.952968	1015/215940	0.99	0.93-1.05	0.653487	0.739628	1231/49563	0.99	0.93-1.04	0.644532	0.739578	792/215940	0.98	0.92-1.06	0.636581	0.780331	247/49563	1.03	0.91-1.16	0.682653	0.766679	130/215940	1.09	0.91-1.29	0.342813	0.47531
Amino acids	Amino acids	Gln	1525/49426	1.03	0.98-1.08	0.241733	0.34995	1011/215399	1	0.94-1.06	0.957095	0.967356	1226/49426	1.05	0.99-1.11	0.0828683	0.128964	790/215399	1.01	0.94-1.08	0.793689	0.892034	247/49426	0.88	0.78-1	0.0538628	0.106443	129/215399	0.92	0.78-1.1	0.369437	0.494569
Amino acids	Amino acids	Gly	1526/49445	1.02	0.97-1.08	0.407478	0.51756	1011/215328	1.04	0.97-1.11	0.317317	0.459371	1227/49445	1.04	0.98-1.1	0.191511	0.270945	789/215328	1.06	0.98-1.14	0.122038	0.259723	246/49445	0.96	0.84-1.1	0.582034	0.686855	130/215328	0.9	0.73-1.11	0.343072	0.47531
Amino acids	Amino acids	His	1526/49510	0.96	0.92-1.01	0.144929	0.221395	1014/215710	0.94	0.89-1.01	0.0758263	0.156039	1228/49510	0.97	0.92-1.03	0.293952	0.397794	791/215710	0.95	0.89-1.02	0.187148	0.356471	247/49510	0.86	0.76-0.98	0.0210326	0.0523713	130/215710	0.84	0.7-1.01	0.0606002	0.132364
Amino acids	Aromatic amino acids	Phe	1528/49504	0.99	0.95-1.05	0.83719	0.872218	1011/215718	0.95	0.89-1.01	0.0803758	0.159751	1230/49504	0.97	0.92-1.03	0.363786	0.471785	788/215718	0.97	0.9-1.04	0.319202	0.512782	246/49504	1.07	0.95-1.21	0.262149	0.381726	130/215718	0.98	0.82-1.16	0.797263	0.8784
Amino acids	Aromatic amino acids	Tyr	1525/49476	0.99	0.94-1.05	0.813925	0.855137	1012/215665	0.98	0.92-1.04	0.451198	0.595288	1227/49476	0.99	0.93-1.04	0.639963	0.737735	789/215665	1	0.93-1.07	0.932473	0.960339	247/49476	0.98	0.86-1.11	0.700664	0.766679	130/215665	0.99	0.83-1.18	0.91193	0.943266
Amino acids	Branched-chain amino acids	Ile	1528/49424	0.95	0.91-1.01	0.0797539	0.129796	1014/215400	0.96	0.9-1.02	0.198878	0.314256	1229/49424	0.93	0.88-0.99	0.0249124	0.0456116	791/215400	0.97	0.9-1.04	0.436874	0.628796	247/49424	0.95	0.83-1.08	0.441982	0.560476	130/215400	1.18	1-1.38	0.046936	0.107221
Amino acids	Branched-chain amino acids	Leu	1531/49508	0.94	0.89-0.99	0.0166254	0.0313616	1014/215662	0.9	0.84-0.96	0.00217769	0.00985899	1232/49508	0.92	0.87-0.98	0.00943393	0.0202504	791/215662	0.92	0.85-0.99	0.0301089	0.102595	247/49508	0.87	0.76-0.99	0.0411352	0.0868023	130/215662	1.13	0.95-1.33	0.16412	0.281834
Amino acids	Branched-chain amino acids	Total BCAA	1528/49507	0.92	0.87-0.97	0.00216438	0.00483306	1013/215569	0.91	0.85-0.97	0.00488204	0.0199283	1230/49507	0.9	0.85-0.96	0.000617414	0.00222806	790/215569	0.92	0.86-0.99	0.0305699	0.102595	247/49507	0.88	0.77-1.01	0.0686036	0.12748	130/215569	1.09	0.92-1.3	0.319979	0.457287
Amino acids	Branched-chain amino acids	Val	1528/49542	0.91	0.86-0.96	0.000265303	0.000795908	1013/215732	0.9	0.85-0.97	0.00263536	0.011718	1230/49542	0.88	0.83-0.94	4.80906e-05	0.000835387	790/215732	0.91	0.84-0.98	0.0112808	0.0529987	247/49542	0.88	0.77-1.01	0.0635898	0.121799	130/215732	1.04	0.87-1.25	0.634512	0.738287
Apolipoproteins	Apolipoproteins	ApoA1	1531/49582	0.96	0.9-1.01	0.127539	0.196032	1015/216018	0.98	0.91-1.05	0.515598	0.648404	1232/49582	0.98	0.92-1.05	0.611579	0.71734	792/216018	0.99	0.91-1.07	0.733983	0.84241	247/49582	0.9	0.79-1.04	0.165473	0.262438	130/216018	0.86	0.7-1.04	0.12276	0.226424
Apolipoproteins	Apolipoproteins	ApoB	1531/49595	0.89	0.84-0.94	6.23697e-06	4.54856e-05	1015/216066	0.9	0.85-0.96	0.000686605	0.00427412	1232/49595	0.9	0.85-0.95	0.00038576	0.00168516	792/216066	0.91	0.85-0.97	0.00458935	0.0295838	247/49595	0.8	0.7-0.91	0.000789596	0.00546137	130/216066	0.77	0.64-0.91	0.00237495	0.0147841
Apolipoproteins	Apolipoproteins ratios	ApoB/ApoA1	1530/49593	0.92	0.88-0.97	0.00127459	0.00305166	1014/216047	0.92	0.86-0.98	0.0070729	0.0266841	1231/49593	0.92	0.87-0.97	0.00358258	0.00910268	791/216047	0.92	0.85-0.98	0.0176008	0.0739687	247/49593	0.86	0.76-0.98	0.020283	0.0515355	129/216047	0.81	0.67-0.97	0.0209599	0.057989
Cholesterol	Cholesterol	Clinical LDL-C	1531/49596	0.89	0.84-0.93	4.86716e-06	4.3056e-05	1015/216064	0.88	0.83-0.94	4.01673e-05	0.00100016	1232/49596	0.91	0.86-0.96	0.000807097	0.00276452	792/216064	0.89	0.84-0.96	0.000941153	0.0180479	247/49596	0.79	0.69-0.89	0.000166299	0.00347948	130/216064	0.75	0.64-0.88	0.000277936	0.00671154
Cholesterol	Cholesterol	HDL-C	1530/49584	0.98	0.92-1.03	0.44369	0.549439	1015/216031	0.97	0.91-1.05	0.475384	0.619741	1231/49584	1.01	0.95-1.08	0.653714	0.746673	792/216031	0.98	0.91-1.06	0.686668	0.813326	247/49584	0.9	0.78-1.04	0.147667	0.240321	130/216031	0.84	0.69-1.03	0.103314	0.199419
Cholesterol	Cholesterol	LDL-C	1531/49594	0.88	0.84-0.93	1.34287e-06	3.0349e-05	1015/216067	0.88	0.83-0.93	2.1551e-05	0.000902103	1232/49594	0.9	0.85-0.95	0.000282811	0.00130407	792/216067	0.89	0.83-0.95	0.000574019	0.0180479	247/49594	0.79	0.69-0.9	0.000270077	0.00347948	130/216067	0.74	0.63-0.88	0.000359256	0.00671154
Cholesterol	Cholesterol	Non-HDL-C	1531/49594	0.88	0.84-0.93	1.61309e-06	3.0349e-05	1015/216069	0.89	0.84-0.94	9.07729e-05	0.00157188	1232/49594	0.9	0.85-0.95	0.000240196	0.00127941	792/216069	0.89	0.84-0.96	0.00131876	0.0208636	247/49594	0.79	0.7-0.9	0.000279247	0.00347948	130/216069	0.75	0.64-0.88	0.000470965	0.00720084
Cholesterol	Cholesterol	Remnant-C	1531/49595	0.89	0.84-0.93	6.39356e-06	4.54856e-05	1015/216074	0.9	0.85-0.96	0.00101653	0.00562478	1232/49595	0.9	0.85-0.96	0.00044218	0.00177585	792/216074	0.91	0.85-0.97	0.00608392	0.0336644	247/49595	0.79	0.7-0.9	0.000483413	0.00445815	130/216074	0.76	0.64-0.9	0.00136943	0.0125914
Cholesterol	Cholesterol	Total C	1530/49591	0.88	0.84-0.93	3.82102e-06	3.94482e-05	1015/216060	0.89	0.84-0.95	0.000233062	0.00222898	1231/49591	0.91	0.85-0.96	0.00117642	0.00350463	792/216060	0.9	0.84-0.97	0.00319981	0.0285938	247/49591	0.78	0.68-0.89	0.000159603	0.00347948	130/216060	0.75	0.64-0.88	0.000377356	0.00671154
Cholesterol	Cholesterol	VLDL-C	1531/49593	0.89	0.85-0.94	8.01749e-06	5.1373e-05	1015/216067	0.92	0.86-0.98	0.00665653	0.0258981	1232/49593	0.89	0.84-0.95	0.000106285	0.000853087	792/216067	0.92	0.86-0.99	0.0178238	0.0739687	247/49593	0.84	0.73-0.95	0.00593834	0.0202554	130/216067	0.81	0.68-0.97	0.019823	0.0560901
Cholesteryl esters	Cholesteryl esters	HDL-CE	1530/49586	0.98	0.93-1.04	0.522379	0.611414	1015/216045	0.97	0.91-1.04	0.451845	0.595288	1231/49586	1.02	0.96-1.08	0.577212	0.691964	792/216045	0.98	0.91-1.06	0.675996	0.811817	247/49586	0.9	0.78-1.04	0.161429	0.261011	130/216045	0.85	0.69-1.04	0.114164	0.215354
Cholesteryl esters	Cholesteryl esters	LDL-CE	1531/49593	0.88	0.83-0.92	7.4421e-07	3.0349e-05	1015/216066	0.88	0.83-0.93	2.53603e-05	0.000902103	1232/49593	0.89	0.84-0.95	0.000138541	0.000958242	792/216066	0.89	0.83-0.95	0.000585883	0.0180479	247/49593	0.79	0.7-0.9	0.000403983	0.00402367	130/216066	0.75	0.63-0.88	0.00056207	0.00720084
Cholesteryl esters	Cholesteryl esters	Total CE	1530/49593	0.88	0.84-0.93	5.18747e-06	4.3056e-05	1015/216055	0.89	0.84-0.95	0.000270671	0.00224657	1231/49593	0.91	0.86-0.96	0.0016517	0.00451949	792/216055	0.9	0.84-0.97	0.00400385	0.0288221	247/49593	0.78	0.68-0.89	0.000153809	0.00347948	130/216055	0.75	0.63-0.88	0.000353905	0.00671154
Cholesteryl esters	Cholesteryl esters	VLDL-CE	1531/49593	0.89	0.85-0.94	1.28146e-05	7.09077e-05	1015/216067	0.92	0.86-0.98	0.0071889	0.026717	1232/49593	0.9	0.85-0.95	0.00028857	0.00130644	792/216067	0.92	0.86-0.99	0.0202619	0.0813745	247/49593	0.81	0.71-0.93	0.00185029	0.0086987	130/216067	0.79	0.66-0.95	0.0100123	0.0346257
Fatty acids	Fatty acid ratios	DHA%	1526/49439	0.96	0.91-1.01	0.147286	0.223623	1013/215548	0.97	0.91-1.03	0.369126	0.507804	1229/49439	0.98	0.93-1.04	0.518416	0.635889	790/215548	0.99	0.92-1.06	0.689204	0.813326	246/49439	0.95	0.84-1.08	0.464714	0.57569	130/215548	1.05	0.89-1.25	0.543271	0.659876
Fatty acids	Fatty acid ratios	LA%	1530/49559	0.99	0.94-1.04	0.683889	0.740385	1014/215888	0.89	0.84-0.94	3.8007e-05	0.00100016	1232/49559	1.02	0.96-1.08	0.534199	0.651035	791/215888	0.89	0.83-0.95	0.000404941	0.0180479	247/49559	0.84	0.74-0.94	0.00310123	0.0126591	130/215888	0.8	0.69-0.93	0.00366693	0.0182613
Fatty acids	Fatty acid ratios	MUFA%	1530/49559	0.98	0.93-1.03	0.446079	0.549439	1014/215892	1.04	0.98-1.11	0.222118	0.345671	1232/49559	0.95	0.9-1.01	0.107699	0.161549	791/215892	1.04	0.97-1.12	0.293828	0.483997	247/49559	1.13	0.99-1.28	0.067926	0.12717	130/215892	1.19	0.99-1.42	0.0580575	0.127932
Fatty acids	Fatty acid ratios	Omega-3%	1523/49403	0.91	0.86-0.95	0.000195936	0.000627024	1011/215456	0.97	0.91-1.03	0.280116	0.420174	1226/49403	0.91	0.86-0.96	0.00128564	0.00372238	789/215456	0.97	0.9-1.04	0.433162	0.627078	244/49403	0.91	0.8-1.03	0.141121	0.23271	130/215456	1.08	0.91-1.29	0.390163	0.519521
Fatty acids	Fatty acid ratios	Omega-6%	1530/49558	1.03	0.98-1.09	0.205166	0.300508	1014/215886	0.94	0.88-1	0.0345765	0.0860955	1232/49558	1.06	1-1.13	0.0406006	0.0702052	791/215886	0.94	0.87-1	0.0623862	0.16885	247/49558	0.9	0.8-1.01	0.0869612	0.15357	130/215886	0.9	0.77-1.05	0.193671	0.325838
Fatty acids	Fatty acid ratios	Omega-6/Omega-3	1519/49335	1.1	1.04-1.15	0.000433132	0.0012118	1009/214072	1.01	0.95-1.08	0.653099	0.739628	1223/49335	1.1	1.04-1.17	0.00101488	0.00319879	786/214072	1.01	0.94-1.08	0.855955	0.930324	247/49335	1.06	0.93-1.2	0.397563	0.518288	130/214072	0.92	0.77-1.1	0.345507	0.47531
Fatty acids	Fatty acid ratios	PUFA%	1530/49558	1	0.95-1.05	0.938916	0.946519	1014/215885	0.92	0.87-0.98	0.0097428	0.0319205	1232/49558	1.03	0.97-1.09	0.326953	0.433039	791/215885	0.93	0.87-0.99	0.02847	0.0998453	247/49558	0.89	0.79-1	0.0506102	0.101628	130/215885	0.92	0.78-1.08	0.282807	0.42167
Fatty acids	Fatty acid ratios	PUFA/MUFA	1530/49557	1.02	0.97-1.07	0.523017	0.611414	1014/215887	0.94	0.88-1	0.060668	0.130227	1232/49557	1.05	0.99-1.11	0.12347	0.17979	791/215887	0.94	0.88-1.01	0.103741	0.230639	247/49557	0.89	0.79-1.01	0.0630786	0.121756	130/215887	0.87	0.73-1.03	0.102733	0.199419
Fatty acids	Fatty acid ratios	SFA%	1530/49550	1.01	0.96-1.06	0.672702	0.731454	1014/215858	1.11	1.04-1.18	0.00096791	0.00547749	1232/49550	1	0.94-1.05	0.884729	0.940661	791/215858	1.11	1.03-1.19	0.00378954	0.0285938	247/49550	1.07	0.95-1.21	0.282239	0.399305	130/215858	0.99	0.84-1.17	0.905691	0.943266
Fatty acids	Fatty acid ratios	Unsaturation	1530/49548	0.94	0.9-0.99	0.0264709	0.0477628	1014/215859	0.92	0.87-0.98	0.0109571	0.0345357	1232/49548	0.97	0.91-1.02	0.240848	0.329512	791/215859	0.93	0.86-0.99	0.0309022	0.102595	247/49548	0.85	0.75-0.97	0.0137044	0.0401457	130/215859	0.95	0.8-1.12	0.531124	0.648284
Fatty acids	Fatty acids	DHA	1524/49399	0.9	0.85-0.95	0.00020525	0.000646928	1013/215403	0.94	0.89-1.01	0.0765297	0.156196	1227/49399	0.92	0.87-0.98	0.00636103	0.0149481	790/215403	0.96	0.89-1.03	0.249059	0.430664	245/49399	0.88	0.77-1.01	0.0747854	0.136923	130/215403	0.99	0.83-1.17	0.8901	0.932081
Fatty acids	Fatty acids	LA	1529/49552	0.89	0.84-0.94	1.11228e-05	6.29451e-05	1014/215837	0.88	0.82-0.93	1.88895e-05	0.000902103	1231/49552	0.91	0.85-0.96	0.000810481	0.00276452	791/215837	0.88	0.82-0.94	0.000211428	0.0175486	247/49552	0.8	0.7-0.91	0.00071994	0.00512186	130/215837	0.77	0.65-0.91	0.00235458	0.0147841
Fatty acids	Fatty acids	MUFA	1529/49515	0.91	0.87-0.96	0.000631812	0.00167363	1013/215592	0.98	0.92-1.04	0.498082	0.639291	1231/49515	0.9	0.85-0.96	0.000529124	0.00196644	791/215592	0.98	0.91-1.05	0.597802	0.755598	247/49515	0.97	0.86-1.1	0.653942	0.740143	130/215592	0.99	0.83-1.18	0.919011	0.945594
Fatty acids	Fatty acids	Omega-3	1524/49440	0.87	0.83-0.92	8.73111e-07	3.0349e-05	1014/215519	0.95	0.89-1.02	0.135491	0.235925	1227/49440	0.88	0.83-0.93	1.88617e-05	0.000835387	791/215519	0.96	0.89-1.03	0.244578	0.426204	245/49440	0.87	0.76-1	0.0479976	0.0987719	130/215519	1	0.84-1.19	0.976398	0.978381
Fatty acids	Fatty acids	Omega-6	1530/49556	0.88	0.83-0.93	1.69804e-06	3.0349e-05	1014/215852	0.89	0.83-0.94	0.000148261	0.00168574	1232/49556	0.89	0.84-0.95	0.000233524	0.00127941	791/215852	0.89	0.83-0.95	0.000876816	0.0180479	247/49556	0.8	0.7-0.91	0.000906461	0.00565007	130/215852	0.8	0.67-0.95	0.0114524	0.0385357
Fatty acids	Fatty acids	PUFA	1530/49556	0.86	0.82-0.91	7.13298e-08	1.77611e-05	1014/215859	0.88	0.83-0.94	0.000126687	0.00158672	1232/49556	0.88	0.83-0.93	1.90889e-05	0.000835387	791/215859	0.88	0.82-0.95	0.000942258	0.0180479	247/49556	0.8	0.7-0.91	0.00105813	0.00612302	130/215859	0.82	0.69-0.98	0.0254752	0.0667719
Fatty acids	Fatty acids	SFA	1529/49508	0.91	0.86-0.95	0.000213928	0.00066585	1013/215619	0.98	0.92-1.04	0.507186	0.644334	1231/49508	0.9	0.85-0.96	0.000500613	0.00191773	791/215619	0.98	0.91-1.06	0.635263	0.780331	247/49508	0.93	0.82-1.05	0.242651	0.364046	130/215619	0.91	0.76-1.08	0.281112	0.421668
Fatty acids	Fatty acids	Total FA	1529/49542	0.89	0.84-0.93	5.76498e-06	4.54856e-05	1013/215775	0.94	0.88-1	0.0582492	0.127655	1231/49542	0.89	0.84-0.94	4.50028e-05	0.000835387	791/215775	0.94	0.88-1.02	0.118821	0.255056	247/49542	0.89	0.79-1.02	0.0858533	0.152774	130/215775	0.89	0.75-1.07	0.21418	0.34165
Fluid balance	Fluid balance	Albumin	1531/49550	0.98	0.93-1.03	0.328309	0.444288	1014/215779	0.97	0.91-1.03	0.339817	0.480764	1232/49550	0.99	0.94-1.05	0.847337	0.930018	792/215779	0.99	0.92-1.06	0.725511	0.84241	247/49550	0.93	0.82-1.05	0.245622	0.364046	129/215779	0.85	0.72-1.01	0.0621588	0.134587
Fluid balance	Fluid balance	Creatinine	1492/48348	0.99	0.93-1.05	0.68944	0.743162	991/210290	0.99	0.92-1.06	0.773769	0.823369	1197/48348	1	0.93-1.06	0.893976	0.940661	773/210290	1.01	0.93-1.09	0.822316	0.91003	236/48348	0.93	0.8-1.08	0.35889	0.485672	125/210290	0.98	0.81-1.19	0.848759	0.908082
Free cholesterol	Free cholesterol	HDL-FC	1529/49574	0.98	0.92-1.03	0.409475	0.51756	1015/215991	0.99	0.92-1.06	0.74154	0.803169	1230/49574	1.01	0.95-1.08	0.744889	0.839264	792/215991	0.99	0.92-1.08	0.888427	0.931693	247/49574	0.9	0.78-1.05	0.175786	0.27703	130/215991	0.84	0.68-1.04	0.118022	0.220959
Free cholesterol	Free cholesterol	LDL-FC	1531/49594	0.89	0.85-0.94	2.72164e-05	0.000122684	1015/216067	0.89	0.84-0.94	0.000114892	0.00158672	1232/49594	0.92	0.87-0.97	0.00366411	0.0092158	792/216067	0.9	0.84-0.96	0.00266953	0.0285938	247/49594	0.78	0.68-0.89	0.000172193	0.00347948	130/216067	0.74	0.63-0.87	0.000342354	0.00671154
Free cholesterol	Free cholesterol	Total FC	1531/49593	0.89	0.84-0.93	6.32407e-06	4.54856e-05	1015/216067	0.9	0.84-0.95	0.00041049	0.00283922	1232/49593	0.91	0.85-0.96	0.00115451	0.00350463	792/216067	0.9	0.84-0.97	0.00354242	0.0285938	247/49593	0.78	0.68-0.89	0.000253583	0.00347948	130/216067	0.75	0.64-0.89	0.000784086	0.00864152
Free cholesterol	Free cholesterol	VLDL-FC	1531/49590	0.89	0.85-0.94	1.89952e-05	9.65269e-05	1015/216061	0.92	0.87-0.99	0.0163532	0.046439	1232/49590	0.89	0.84-0.94	8.81169e-05	0.000848049	792/216061	0.92	0.86-0.99	0.0318362	0.104305	247/49590	0.86	0.76-0.98	0.0266105	0.0625097	130/216061	0.85	0.7-1.02	0.0726526	0.153309
Glycolysis related metabolites	Glycolysis related metabolites	Citrate	1531/49563	1.06	1-1.11	0.0338189	0.0588874	1014/215999	0.98	0.92-1.05	0.61351	0.730928	1232/49563	1.05	0.99-1.11	0.0856196	0.132418	791/215999	1.01	0.94-1.08	0.832778	0.917529	247/49563	1	0.88-1.14	0.998646	0.998646	130/215999	0.96	0.8-1.14	0.615953	0.720057
Glycolysis related metabolites	Glycolysis related metabolites	Glu	1473/48570	1.08	1.03-1.14	0.00358088	0.00768654	979/212695	1.07	1-1.14	0.0352371	0.0864183	1192/48570	1.07	1.01-1.13	0.0279294	0.0503943	765/212695	1.07	0.99-1.15	0.0707596	0.181068	231/48570	1.17	1.03-1.33	0.0171114	0.0462705	119/212695	1.17	0.98-1.4	0.0879511	0.178047
Glycolysis related metabolites	Glycolysis related metabolites	Lactate	1527/49488	0.99	0.94-1.04	0.659254	0.721535	1013/215538	1.02	0.96-1.08	0.590607	0.713718	1229/49488	0.98	0.93-1.04	0.555321	0.671237	790/215538	1	0.94-1.08	0.890989	0.931693	247/49488	0.94	0.83-1.07	0.346763	0.471826	130/215538	1.08	0.91-1.29	0.366322	0.493049
Glycolysis related metabolites	Glycolysis related metabolites	Pyruvate	1522/49299	1.02	0.97-1.08	0.363467	0.48332	1009/214773	1.02	0.95-1.09	0.592173	0.713718	1224/49299	1.02	0.96-1.08	0.59539	0.702616	789/214773	0.98	0.91-1.06	0.683825	0.813326	247/49299	1.08	0.95-1.22	0.259585	0.380216	129/214773	1.07	0.89-1.28	0.463786	0.589197
Inflammation	Inflammation	GlycA	1530/49580	0.99	0.94-1.04	0.640099	0.711539	1015/216034	1.05	0.99-1.12	0.119382	0.215407	1231/49580	0.97	0.92-1.03	0.38281	0.488819	792/216034	1.05	0.98-1.13	0.186928	0.356471	247/49580	1.01	0.89-1.15	0.911986	0.930675	130/216034	1.14	0.96-1.36	0.140784	0.254023
Ketone bodies	Ketone bodies	3-Hydroxybutyrate	1445/46921	1	0.95-1.06	0.853565	0.881899	947/205183	1.05	0.98-1.11	0.150792	0.248663	1167/46921	1.01	0.96-1.07	0.622059	0.723798	736/205183	1.03	0.96-1.11	0.410105	0.600683	233/46921	1.01	0.88-1.14	0.930621	0.94197	124/205183	1.13	0.96-1.33	0.151316	0.267218
Ketone bodies	Ketone bodies	Acetate	1514/49016	1.03	0.98-1.08	0.255938	0.362094	1002/213483	1.02	0.96-1.08	0.608045	0.727901	1218/49016	1.03	0.97-1.09	0.308669	0.413219	780/213483	1.01	0.94-1.08	0.866808	0.930324	242/49016	1.04	0.92-1.18	0.561547	0.66902	128/213483	0.91	0.76-1.09	0.306097	0.44572
Ketone bodies	Ketone bodies	Acetoacetate	1495/48424	1	0.95-1.05	0.934106	0.945498	992/211886	1.05	0.99-1.12	0.0879215	0.171035	1204/48424	1.01	0.96-1.07	0.715281	0.810947	775/211886	1.05	0.98-1.12	0.165466	0.324418	241/48424	1	0.88-1.13	0.996934	0.998646	126/211886	1.12	0.95-1.31	0.171946	0.29325
Ketone bodies	Ketone bodies	Acetone	1501/48784	1.02	0.97-1.07	0.534042	0.615632	1003/212838	1.06	1-1.13	0.0371354	0.0885242	1211/48784	1.03	0.97-1.08	0.368328	0.475201	783/212838	1.06	0.99-1.13	0.0838683	0.204737	245/48784	1.03	0.91-1.17	0.626568	0.720356	128/212838	1.21	1.04-1.41	0.0127881	0.0418979
Lipoprotein particle concentrations	Lipoprotein particle concentrations	HDL-P	1530/49577	0.93	0.88-0.98	0.010006	0.0191654	1015/216004	0.95	0.89-1.02	0.145786	0.245276	1231/49577	0.95	0.9-1.02	0.136683	0.197873	792/216004	0.97	0.9-1.04	0.369523	0.571499	247/49577	0.87	0.75-1	0.0504993	0.101628	130/216004	0.82	0.68-1	0.0494253	0.11142
Lipoprotein particle concentrations	Lipoprotein particle concentrations	LDL-P	1531/49595	0.89	0.84-0.94	8.2527e-06	5.1373e-05	1015/216065	0.9	0.85-0.96	0.000826998	0.00490292	1232/49595	0.9	0.85-0.96	0.000481719	0.00190394	792/216065	0.91	0.85-0.97	0.00514038	0.0297419	247/49595	0.79	0.69-0.9	0.000603916	0.00496063	130/216065	0.77	0.65-0.92	0.00450056	0.0197039
Lipoprotein particle concentrations	Lipoprotein particle concentrations	Total P	1530/49581	0.91	0.86-0.96	0.0013053	0.00309542	1015/216006	0.94	0.88-1	0.05531	0.124074	1231/49581	0.94	0.88-1	0.0438005	0.0741926	792/216006	0.95	0.88-1.03	0.19509	0.361699	247/49581	0.84	0.73-0.97	0.0146777	0.042213	130/216006	0.8	0.66-0.96	0.0190037	0.0551101
Lipoprotein particle concentrations	Lipoprotein particle concentrations	VLDL-P	1531/49589	0.9	0.85-0.94	3.03392e-05	0.000128042	1015/216051	0.94	0.88-1	0.0584443	0.127655	1232/49589	0.9	0.85-0.95	0.000212727	0.00126117	792/216051	0.94	0.87-1.01	0.0872434	0.210909	247/49589	0.86	0.75-0.98	0.0229097	0.0548512	130/216051	0.86	0.72-1.03	0.109646	0.210014
Lipoprotein particle sizes	Lipoprotein particle sizes	HDL size	1531/49594	1.05	0.99-1.1	0.10742	0.169288	1015/216074	1.04	0.97-1.11	0.309354	0.450462	1232/49594	1.08	1.02-1.15	0.0122701	0.0250436	792/216074	1.03	0.95-1.12	0.469854	0.649964	247/49594	0.99	0.86-1.14	0.880909	0.90639	130/216074	0.94	0.76-1.16	0.580037	0.692474
Lipoprotein particle sizes	Lipoprotein particle sizes	LDL size	1530/49588	0.99	0.94-1.04	0.660683	0.721535	1014/216055	0.96	0.9-1.02	0.225006	0.347991	1232/49588	1.01	0.95-1.07	0.764136	0.853229	791/216055	0.96	0.9-1.04	0.315709	0.510464	247/49588	0.9	0.8-1.02	0.10914	0.18362	130/216055	0.9	0.76-1.07	0.227219	0.358086
Lipoprotein particle sizes	Lipoprotein particle sizes	VLDL size	1531/49596	0.92	0.87-0.97	0.00108172	0.0027207	1015/216080	0.93	0.87-0.99	0.0314942	0.080021	1232/49596	0.89	0.84-0.94	9.19564e-05	0.000848049	792/216080	0.93	0.86-1	0.0575987	0.157605	247/49596	1.02	0.89-1.16	0.784548	0.826906	130/216080	1.02	0.85-1.23	0.821786	0.893558
Lipoprotein subclasses	Chylomicrons and extremely large VLDL	XXL-VLDL-C	1530/49568	0.93	0.89-0.98	0.00933741	0.0183072	1014/215896	0.98	0.92-1.05	0.560276	0.687235	1231/49568	0.91	0.86-0.96	0.00131204	0.00375515	792/215896	0.98	0.91-1.06	0.610753	0.768068	247/49568	0.98	0.86-1.11	0.713753	0.772715	130/215896	0.98	0.82-1.17	0.791768	0.8784
Lipoprotein subclasses	Chylomicrons and extremely large VLDL	XXL-VLDL-CE	1530/49574	0.93	0.88-0.98	0.00592101	0.0120847	1014/215946	0.98	0.91-1.04	0.441265	0.58847	1231/49574	0.91	0.85-0.96	0.000961952	0.00307085	792/215946	0.98	0.91-1.05	0.569042	0.746437	247/49574	0.96	0.84-1.09	0.517423	0.63156	130/215946	0.95	0.79-1.14	0.584014	0.692474
Lipoprotein subclasses	Chylomicrons and extremely large VLDL	XXL-VLDL-FC	1529/49552	0.94	0.89-0.99	0.0153588	0.0291934	1013/215825	0.99	0.92-1.05	0.645327	0.737094	1231/49552	0.91	0.86-0.97	0.00287901	0.00754603	791/215825	0.98	0.91-1.05	0.572339	0.746437	247/49552	1	0.88-1.13	0.976611	0.984519	130/215825	1.01	0.84-1.2	0.954648	0.962378
Lipoprotein subclasses	Chylomicrons and extremely large VLDL	XXL-VLDL-L	1529/49518	0.95	0.9-1	0.0332162	0.0582454	1012/215634	0.98	0.92-1.04	0.536806	0.668324	1231/49518	0.92	0.87-0.98	0.00557023	0.0133364	791/215634	0.98	0.91-1.05	0.578564	0.746437	247/49518	1.02	0.91-1.16	0.696952	0.766679	130/215634	1.01	0.85-1.2	0.890905	0.932081
Lipoprotein subclasses	Chylomicrons and extremely large VLDL	XXL-VLDL-P	1529/49533	0.95	0.9-1	0.0377181	0.0652209	1012/215686	0.98	0.92-1.04	0.545306	0.672185	1231/49533	0.92	0.87-0.98	0.0066225	0.0154112	791/215686	0.98	0.91-1.05	0.575256	0.746437	247/49533	1.02	0.9-1.15	0.787055	0.826906	130/215686	1.01	0.85-1.19	0.954153	0.962378
Lipoprotein subclasses	Chylomicrons and extremely large VLDL	XXL-VLDL-PL	1529/49543	0.94	0.9-0.99	0.0300096	0.0533741	1013/215753	0.99	0.93-1.05	0.74318	0.803169	1231/49543	0.92	0.87-0.97	0.00469811	0.0115825	791/215753	0.98	0.91-1.06	0.634693	0.780331	247/49543	1.01	0.9-1.15	0.815129	0.852771	130/215753	1.02	0.86-1.21	0.847499	0.908082
Lipoprotein subclasses	Chylomicrons and extremely large VLDL	XXL-VLDL-TG	1529/49482	0.96	0.91-1.01	0.100409	0.161302	1010/215439	0.98	0.92-1.04	0.441944	0.58847	1231/49482	0.93	0.88-0.99	0.0178814	0.0337309	789/215439	0.97	0.91-1.05	0.46205	0.649964	247/49482	1.04	0.92-1.18	0.492768	0.607422	130/215439	1.02	0.86-1.2	0.849732	0.908082
Lipoprotein subclasses	IDL	IDL-C	1531/49594	0.9	0.86-0.95	0.000185816	0.00061691	1015/216071	0.91	0.86-0.97	0.00182924	0.00859397	1232/49594	0.93	0.88-0.99	0.0148377	0.028864	792/216071	0.92	0.86-0.98	0.0129516	0.0575883	247/49594	0.78	0.68-0.89	0.000210226	0.00347948	130/216071	0.75	0.63-0.88	0.000563121	0.00720084
Lipoprotein subclasses	IDL	IDL-CE	1531/49594	0.9	0.86-0.95	0.000169797	0.00058582	1015/216070	0.91	0.85-0.96	0.00138228	0.006916	1232/49594	0.93	0.87-0.98	0.0135543	0.0267859	792/216070	0.92	0.85-0.98	0.0105349	0.0504459	247/49594	0.78	0.68-0.89	0.000240352	0.00347948	130/216070	0.75	0.63-0.88	0.000578381	0.00720084
Lipoprotein subclasses	IDL	IDL-FC	1531/49594	0.91	0.87-0.96	0.000907535	0.00232965	1015/216068	0.92	0.87-0.98	0.00929227	0.0308504	1232/49594	0.94	0.89-1	0.0404033	0.0702052	792/216068	0.93	0.87-1	0.0391578	0.121879	247/49594	0.78	0.68-0.89	0.00031988	0.00347948	130/216068	0.76	0.64-0.9	0.0015355	0.0131841
Lipoprotein subclasses	IDL	IDL-L	1531/49594	0.9	0.85-0.95	9.95879e-05	0.000364667	1015/216070	0.91	0.86-0.97	0.00377879	0.0162227	1232/49594	0.92	0.87-0.98	0.0085571	0.0186905	792/216070	0.92	0.86-0.99	0.0194459	0.0793774	247/49594	0.78	0.68-0.89	0.000295531	0.00347948	130/216070	0.75	0.64-0.89	0.000809176	0.00864152
Lipoprotein subclasses	IDL	IDL-P	1530/49594	0.91	0.86-0.96	0.000432133	0.0012118	1015/216070	0.93	0.87-0.98	0.011839	0.036849	1231/49594	0.93	0.88-0.98	0.010721	0.0228166	792/216070	0.93	0.87-1	0.0472867	0.140171	247/49594	0.8	0.7-0.92	0.0014445	0.00764316	130/216070	0.78	0.65-0.93	0.00482707	0.0197039
Lipoprotein subclasses	IDL	IDL-PL	1531/49593	0.91	0.86-0.96	0.000348308	0.000996881	1015/216062	0.92	0.87-0.98	0.00772611	0.0270958	1232/49593	0.93	0.88-0.99	0.0195976	0.0364164	792/216062	0.92	0.86-0.99	0.0257245	0.0947119	247/49593	0.79	0.69-0.9	0.000528893	0.00470337	130/216062	0.76	0.64-0.91	0.00216174	0.0147841
Lipoprotein subclasses	IDL	IDL-TG	1530/49535	0.93	0.89-0.98	0.0092013	0.0181835	1012/215777	1.03	0.97-1.1	0.286507	0.427187	1231/49535	0.93	0.88-0.98	0.0122854	0.0250436	790/215777	1.03	0.96-1.11	0.401867	0.5921	247/49535	0.97	0.85-1.1	0.594493	0.69497	128/215777	0.94	0.78-1.13	0.504452	0.621825
Lipoprotein subclasses	Large HDL	L-HDL-C	1529/49573	1.02	0.97-1.08	0.387869	0.507327	1015/216009	1.01	0.94-1.08	0.813234	0.854411	1230/49573	1.06	1-1.13	0.0500832	0.0831382	792/216009	1.01	0.93-1.09	0.81739	0.908617	247/49573	0.94	0.81-1.08	0.389773	0.514661	130/216009	0.9	0.72-1.11	0.313737	0.451564
Lipoprotein subclasses	Large HDL	L-HDL-CE	1529/49576	1.03	0.97-1.08	0.364916	0.48332	1015/216026	1.01	0.94-1.08	0.848798	0.876974	1230/49576	1.06	1-1.13	0.0453602	0.0763155	792/216026	1.01	0.93-1.09	0.836762	0.917858	247/49576	0.94	0.81-1.09	0.397032	0.518288	130/216026	0.9	0.72-1.11	0.321386	0.457287
Lipoprotein subclasses	Large HDL	L-HDL-FC	1529/49562	1.03	0.98-1.09	0.28385	0.392658	1014/215954	1.01	0.94-1.09	0.748334	0.803169	1230/49562	1.07	1-1.13	0.0403091	0.0702052	792/215954	1.02	0.94-1.1	0.67309	0.811817	247/49562	0.95	0.82-1.1	0.526661	0.636595	129/215954	0.85	0.68-1.06	0.149267	0.267218
Lipoprotein subclasses	Large HDL	L-HDL-L	1529/49575	1.02	0.96-1.08	0.527733	0.61222	1015/216006	1.02	0.95-1.09	0.66578	0.746753	1230/49575	1.06	0.99-1.12	0.0874683	0.134442	792/216006	1.02	0.94-1.1	0.71382	0.834465	247/49575	0.94	0.82-1.09	0.426483	0.547393	130/216006	0.9	0.73-1.12	0.353275	0.478073
Lipoprotein subclasses	Large HDL	L-HDL-P	1529/49572	1.02	0.97-1.08	0.389154	0.507327	1015/215999	1.01	0.94-1.09	0.732185	0.803169	1230/49572	1.06	1-1.13	0.0586468	0.0948251	792/215999	1.01	0.94-1.1	0.75227	0.855321	247/49572	0.94	0.82-1.09	0.444876	0.560476	130/215999	0.9	0.72-1.12	0.347576	0.47553
Lipoprotein subclasses	Large HDL	L-HDL-PL	1531/49580	1.03	0.97-1.09	0.297758	0.409623	1015/216021	1.02	0.95-1.1	0.524376	0.656128	1232/49580	1.07	1-1.13	0.0429573	0.0736915	792/216021	1.02	0.94-1.11	0.585894	0.748141	247/49580	0.96	0.83-1.11	0.613311	0.7103	130/216021	0.93	0.75-1.15	0.481593	0.602597
Lipoprotein subclasses	Large HDL	L-HDL-TG	1531/49529	0.98	0.93-1.03	0.407456	0.51756	1012/215761	1.03	0.97-1.1	0.352209	0.489944	1232/49529	0.98	0.93-1.05	0.613628	0.71734	790/215761	1.02	0.95-1.1	0.536815	0.718639	247/49529	0.97	0.85-1.11	0.691083	0.766679	130/215761	0.98	0.81-1.17	0.796944	0.8784
Lipoprotein subclasses	Large LDL	L-LDL-C	1531/49594	0.88	0.84-0.93	3.28923e-06	3.80743e-05	1015/216058	0.88	0.83-0.93	3.04691e-05	0.00094835	1232/49594	0.91	0.85-0.96	0.000781247	0.00273987	792/216058	0.89	0.83-0.95	0.000776528	0.0180479	247/49594	0.78	0.69-0.89	0.000209539	0.00347948	130/216058	0.74	0.63-0.87	0.000257074	0.00671154
Lipoprotein subclasses	Large LDL	L-LDL-CE	1531/49594	0.88	0.84-0.93	1.79577e-06	3.0349e-05	1015/216058	0.88	0.83-0.93	2.47851e-05	0.000902103	1232/49594	0.9	0.85-0.95	0.000427268	0.00174409	792/216058	0.89	0.83-0.95	0.000606472	0.0180479	247/49594	0.79	0.69-0.9	0.000292291	0.00347948	130/216058	0.74	0.63-0.87	0.000355488	0.00671154
Lipoprotein subclasses	Large LDL	L-LDL-FC	1531/49594	0.9	0.85-0.95	7.1277e-05	0.000268909	1015/216059	0.89	0.84-0.95	0.000258937	0.00222898	1232/49594	0.92	0.87-0.98	0.00787255	0.0173475	792/216059	0.91	0.85-0.97	0.00463361	0.0295838	247/49594	0.78	0.68-0.89	0.000173467	0.00347948	130/216059	0.74	0.62-0.87	0.000304207	0.00671154
Lipoprotein subclasses	Large LDL	L-LDL-L	1531/49594	0.88	0.84-0.93	2.69264e-06	3.79259e-05	1015/216060	0.89	0.84-0.94	9.46915e-05	0.00157188	1232/49594	0.9	0.85-0.96	0.000579186	0.00212084	792/216060	0.9	0.84-0.96	0.00175465	0.0239651	247/49594	0.79	0.69-0.89	0.000245106	0.00347948	130/216060	0.74	0.63-0.87	0.00035252	0.00671154
Lipoprotein subclasses	Large LDL	L-LDL-P	1531/49595	0.89	0.85-0.94	1.95609e-05	9.74132e-05	1015/216057	0.9	0.85-0.96	0.000777447	0.00472157	1232/49595	0.91	0.86-0.96	0.00104183	0.0032427	792/216057	0.91	0.84-0.97	0.00450603	0.0295838	247/49595	0.79	0.69-0.91	0.000651305	0.00502975	130/216057	0.77	0.65-0.92	0.0047313	0.0197039
Lipoprotein subclasses	Large LDL	L-LDL-PL	1531/49595	0.89	0.84-0.94	8.08243e-06	5.1373e-05	1015/216067	0.9	0.84-0.95	0.000360756	0.00264042	1232/49595	0.91	0.86-0.96	0.00114905	0.00350463	792/216067	0.91	0.85-0.97	0.00510491	0.0297419	247/49595	0.77	0.68-0.88	0.000156512	0.00347948	130/216067	0.74	0.63-0.88	0.000555668	0.00720084
Lipoprotein subclasses	Large LDL	L-LDL-TG	1529/49527	0.93	0.88-0.98	0.00483031	0.0101071	1012/215724	1.03	0.97-1.1	0.308581	0.450462	1230/49527	0.92	0.87-0.98	0.00636347	0.0149481	790/215724	1.03	0.96-1.11	0.373367	0.573879	247/49527	0.96	0.84-1.09	0.506968	0.621848	128/215724	0.93	0.77-1.11	0.417684	0.546787
Lipoprotein subclasses	Large VLDL	L-VLDL-C	1531/49592	0.9	0.85-0.95	5.42305e-05	0.000210991	1015/216070	0.93	0.87-0.99	0.0260705	0.0684525	1232/49592	0.89	0.84-0.94	6.70866e-05	0.000835387	792/216070	0.93	0.86-1	0.0472404	0.140171	247/49592	0.9	0.79-1.02	0.100748	0.174209	130/216070	0.89	0.74-1.07	0.210211	0.337694
Lipoprotein subclasses	Large VLDL	L-VLDL-CE	1531/49594	0.89	0.85-0.94	2.18744e-05	0.000102768	1015/216073	0.92	0.86-0.98	0.0135704	0.0412076	1232/49594	0.89	0.84-0.94	7.36262e-05	0.000835387	792/216073	0.92	0.86-0.99	0.027359	0.09732	247/49594	0.86	0.76-0.99	0.0290449	0.0669647	130/216073	0.86	0.72-1.04	0.124474	0.227471
Lipoprotein subclasses	Large VLDL	L-VLDL-FC	1531/49591	0.91	0.86-0.96	0.000250833	0.000761677	1015/216053	0.94	0.88-1	0.0591132	0.127993	1232/49591	0.89	0.84-0.95	0.000123743	0.000880342	792/216053	0.94	0.87-1.01	0.0926209	0.218419	247/49591	0.93	0.82-1.06	0.272637	0.392409	130/216053	0.91	0.76-1.1	0.344736	0.47531
Lipoprotein subclasses	Large VLDL	L-VLDL-L	1531/49582	0.91	0.86-0.95	0.000167558	0.00058582	1015/216028	0.93	0.87-0.99	0.0292768	0.0751537	1232/49582	0.89	0.84-0.94	7.21882e-05	0.000835387	792/216028	0.93	0.86-1	0.0539338	0.150893	247/49582	0.95	0.83-1.08	0.411351	0.530707	130/216028	0.93	0.77-1.11	0.404778	0.536115
Lipoprotein subclasses	Large VLDL	L-VLDL-P	1531/49584	0.91	0.87-0.96	0.00069396	0.00181891	1015/216028	0.94	0.88-1.01	0.0788843	0.159039	1232/49584	0.9	0.85-0.95	0.000258933	0.00127941	792/216028	0.94	0.87-1.01	0.11281	0.2464	247/49584	0.95	0.84-1.08	0.444758	0.560476	130/216028	0.93	0.77-1.11	0.422515	0.546787
Lipoprotein subclasses	Large VLDL	L-VLDL-PL	1531/49588	0.91	0.87-0.96	0.000530056	0.00143461	1015/216040	0.95	0.89-1.01	0.0966026	0.180858	1232/49588	0.89	0.84-0.95	0.0001729	0.00113904	792/216040	0.94	0.88-1.02	0.129856	0.274018	247/49588	0.95	0.84-1.08	0.456274	0.570916	130/216040	0.94	0.78-1.12	0.480773	0.602597
Lipoprotein subclasses	Large VLDL	L-VLDL-TG	1530/49566	0.91	0.87-0.96	0.000614351	0.00164488	1015/215935	0.93	0.87-0.99	0.0263913	0.0684525	1231/49566	0.89	0.84-0.95	0.000173829	0.00113904	792/215935	0.93	0.86-1	0.0524735	0.150177	247/49566	0.98	0.86-1.11	0.700243	0.766679	130/215935	0.94	0.78-1.12	0.46642	0.589536
Lipoprotein subclasses	Medium HDL	M-HDL-C	1531/49586	0.98	0.92-1.03	0.370822	0.488543	1015/216038	0.98	0.92-1.05	0.618479	0.73334	1232/49586	1	0.94-1.07	0.951692	0.963297	792/216038	0.99	0.92-1.07	0.863744	0.930324	247/49586	0.93	0.81-1.06	0.282229	0.399305	130/216038	0.88	0.73-1.07	0.209839	0.337694
Lipoprotein subclasses	Medium HDL	M-HDL-CE	1531/49585	0.98	0.93-1.03	0.444356	0.549439	1015/216041	0.98	0.92-1.05	0.64092	0.737094	1232/49585	1.01	0.95-1.07	0.870267	0.934817	792/216041	0.99	0.92-1.07	0.89519	0.931693	247/49585	0.93	0.81-1.07	0.305657	0.427576	130/216041	0.89	0.73-1.08	0.234669	0.365204
Lipoprotein subclasses	Medium HDL	M-HDL-FC	1531/49582	0.97	0.92-1.03	0.278265	0.387084	1015/216028	0.99	0.92-1.06	0.679651	0.758893	1232/49582	1	0.94-1.06	0.94646	0.961913	792/216028	0.99	0.92-1.07	0.887043	0.931693	247/49582	0.92	0.79-1.06	0.237299	0.360289	130/216028	0.87	0.71-1.07	0.180263	0.305343
Lipoprotein subclasses	Medium HDL	M-HDL-L	1531/49583	0.96	0.91-1.02	0.180208	0.267419	1015/216023	0.99	0.93-1.06	0.831932	0.866741	1232/49583	0.98	0.92-1.05	0.581021	0.692221	792/216023	1	0.93-1.08	0.979952	0.983904	247/49583	0.94	0.82-1.08	0.365646	0.49214	130/216023	0.9	0.75-1.09	0.287791	0.424859
Lipoprotein subclasses	Medium HDL	M-HDL-P	1531/49584	0.97	0.92-1.03	0.303468	0.415184	1015/216028	0.99	0.93-1.06	0.793085	0.840332	1232/49584	1	0.94-1.06	0.890824	0.940661	792/216028	1	0.93-1.08	0.990448	0.990448	247/49584	0.93	0.8-1.07	0.292156	0.410999	130/216028	0.89	0.73-1.08	0.234077	0.365204
Lipoprotein subclasses	Medium HDL	M-HDL-PL	1531/49583	0.96	0.91-1.02	0.203448	0.299755	1015/216014	1	0.94-1.07	0.950854	0.966378	1232/49583	0.98	0.92-1.04	0.535993	0.651035	792/216014	1.01	0.93-1.09	0.879596	0.931693	247/49583	0.96	0.83-1.1	0.52305	0.635315	130/216014	0.93	0.77-1.12	0.423255	0.546787
Lipoprotein subclasses	Medium HDL	M-HDL-TG	1530/49560	0.94	0.89-0.99	0.025929	0.0471265	1011/215872	1.01	0.95-1.08	0.752357	0.80402	1231/49560	0.93	0.88-0.98	0.0132566	0.0264072	789/215872	1	0.93-1.08	0.962893	0.97069	247/49560	0.99	0.87-1.13	0.905781	0.928146	130/215872	1.01	0.85-1.2	0.930483	0.94955
Lipoprotein subclasses	Medium LDL	M-LDL-C	1531/49595	0.88	0.83-0.92	6.94015e-07	3.0349e-05	1015/216069	0.89	0.83-0.94	0.000114146	0.00158672	1232/49595	0.89	0.84-0.94	6.87765e-05	0.000835387	792/216069	0.9	0.84-0.96	0.00205129	0.0255385	247/49595	0.8	0.7-0.91	0.000562239	0.0048275	130/216069	0.76	0.64-0.9	0.00173791	0.0144247
Lipoprotein subclasses	Medium LDL	M-LDL-CE	1531/49595	0.88	0.83-0.92	6.19216e-07	3.0349e-05	1015/216068	0.89	0.84-0.95	0.000291441	0.00234093	1232/49595	0.89	0.84-0.94	4.03393e-05	0.000835387	792/216068	0.9	0.84-0.97	0.00359415	0.0285938	247/49595	0.81	0.71-0.92	0.00106334	0.00612302	130/216068	0.77	0.65-0.92	0.00382417	0.0186709
Lipoprotein subclasses	Medium LDL	M-LDL-FC	1531/49596	0.89	0.84-0.94	6.70543e-06	4.63792e-05	1015/216065	0.88	0.83-0.94	6.53143e-05	0.00130515	1232/49596	0.91	0.86-0.96	0.000853466	0.0028718	792/216065	0.9	0.84-0.96	0.00182866	0.0239651	247/49596	0.78	0.68-0.89	0.00021236	0.00347948	130/216065	0.74	0.63-0.88	0.000673434	0.00798501
Lipoprotein subclasses	Medium LDL	M-LDL-L	1531/49595	0.88	0.83-0.92	6.11018e-07	3.0349e-05	1015/216065	0.89	0.84-0.95	0.000209405	0.00217258	1232/49595	0.89	0.84-0.94	5.05166e-05	0.000835387	792/216065	0.9	0.84-0.97	0.0031208	0.0285938	247/49595	0.8	0.71-0.91	0.000844275	0.00553223	130/216065	0.76	0.64-0.91	0.00218587	0.0147841
Lipoprotein subclasses	Medium LDL	M-LDL-P	1531/49595	0.89	0.84-0.93	5.13905e-06	4.3056e-05	1015/216070	0.91	0.85-0.97	0.00208789	0.00962748	1232/49595	0.9	0.85-0.95	0.000281858	0.00130407	792/216070	0.91	0.85-0.98	0.0121253	0.0559112	247/49595	0.8	0.7-0.91	0.000907642	0.00565007	130/216070	0.79	0.66-0.94	0.0088225	0.0318377
Lipoprotein subclasses	Medium LDL	M-LDL-PL	1531/49595	0.88	0.84-0.93	1.12243e-06	3.0349e-05	1015/216066	0.89	0.84-0.95	0.0002596	0.00222898	1232/49595	0.89	0.84-0.94	7.44062e-05	0.000835387	792/216066	0.9	0.84-0.97	0.00416705	0.0288221	247/49595	0.8	0.7-0.91	0.000836182	0.00553223	130/216066	0.76	0.64-0.91	0.00226384	0.0147841
Lipoprotein subclasses	Medium LDL	M-LDL-TG	1529/49501	0.93	0.88-0.97	0.00343435	0.00750135	1012/215552	1.02	0.95-1.08	0.628518	0.734747	1230/49501	0.91	0.86-0.97	0.00220861	0.00597764	790/215552	1.02	0.95-1.09	0.664182	0.806738	247/49501	0.97	0.85-1.1	0.602759	0.701341	129/215552	0.96	0.81-1.15	0.684088	0.781366
Lipoprotein subclasses	Medium VLDL	M-VLDL-C	1531/49596	0.89	0.85-0.94	1.84545e-05	9.57325e-05	1015/216068	0.9	0.85-0.96	0.000576697	0.00377888	1232/49596	0.91	0.86-0.96	0.00144479	0.00408811	792/216068	0.9	0.85-0.97	0.00416504	0.0288221	247/49596	0.78	0.68-0.89	0.000288791	0.00347948	130/216068	0.77	0.64-0.91	0.00265462	0.0157381
Lipoprotein subclasses	Medium VLDL	M-VLDL-CE	1531/49594	0.9	0.86-0.95	0.000136073	0.000491047	1015/216068	0.91	0.85-0.96	0.00115649	0.00612694	1232/49594	0.93	0.87-0.98	0.00922085	0.0199652	792/216068	0.91	0.85-0.98	0.00765555	0.0397132	247/49594	0.77	0.68-0.88	0.000166378	0.00347948	130/216068	0.77	0.65-0.91	0.00235912	0.0147841
Lipoprotein subclasses	Medium VLDL	M-VLDL-FC	1531/49595	0.89	0.84-0.93	6.02073e-06	4.54856e-05	1015/216063	0.9	0.85-0.96	0.000904216	0.00523604	1232/49595	0.9	0.85-0.95	0.000246654	0.00127941	792/216063	0.9	0.84-0.97	0.00488818	0.0297419	247/49595	0.81	0.71-0.92	0.00144092	0.00764316	130/216063	0.79	0.66-0.94	0.00916064	0.0324897
Lipoprotein subclasses	Medium VLDL	M-VLDL-L	1531/49592	0.88	0.84-0.93	9.6699e-07	3.0349e-05	1015/216064	0.9	0.84-0.95	0.000642967	0.0041051	1232/49592	0.88	0.83-0.93	1.16847e-05	0.000835387	792/216064	0.9	0.84-0.97	0.00363042	0.0285938	247/49592	0.85	0.75-0.97	0.0149883	0.0422887	130/216064	0.82	0.69-0.99	0.034697	0.0847016
Lipoprotein subclasses	Medium VLDL	M-VLDL-P	1531/49594	0.89	0.84-0.93	4.38033e-06	4.17672e-05	1015/216065	0.9	0.85-0.96	0.00181785	0.00859397	1232/49594	0.89	0.84-0.94	7.71643e-05	0.000835387	792/216065	0.91	0.84-0.97	0.00787885	0.0400374	247/49594	0.83	0.73-0.95	0.0052895	0.0182929	130/216065	0.81	0.67-0.97	0.0236659	0.0633635
Lipoprotein subclasses	Medium VLDL	M-VLDL-PL	1531/49594	0.88	0.84-0.93	2.89394e-06	3.79259e-05	1015/216065	0.9	0.85-0.96	0.00107558	0.00582218	1232/49594	0.89	0.84-0.94	6.75325e-05	0.000835387	792/216065	0.9	0.84-0.97	0.0052556	0.0297419	247/49594	0.82	0.72-0.94	0.00372459	0.0142197	130/216065	0.8	0.67-0.96	0.0157181	0.0489226
Lipoprotein subclasses	Medium VLDL	M-VLDL-TG	1531/49587	0.89	0.85-0.94	2.66001e-05	0.000122656	1015/216024	0.92	0.86-0.98	0.0139621	0.0418863	1232/49587	0.88	0.83-0.93	2.29182e-05	0.000835387	792/216024	0.92	0.86-0.99	0.0326819	0.104331	247/49587	0.93	0.82-1.06	0.275629	0.394435	130/216024	0.92	0.76-1.1	0.35025	0.476569
Lipoprotein subclasses	Small HDL	S-HDL-C	1531/49582	0.89	0.85-0.94	2.02506e-05	9.88707e-05	1015/215995	0.92	0.87-0.98	0.0108375	0.0345357	1232/49582	0.9	0.85-0.96	0.000520666	0.00196433	792/215995	0.94	0.88-1.01	0.0973966	0.22047	247/49582	0.85	0.75-0.97	0.0172818	0.0462705	130/215995	0.83	0.69-0.98	0.0332693	0.0820204
Lipoprotein subclasses	Small HDL	S-HDL-CE	1531/49582	0.9	0.85-0.95	5.53428e-05	0.000212006	1015/216002	0.92	0.86-0.98	0.00766157	0.0270958	1232/49582	0.91	0.85-0.96	0.000870587	0.00289035	792/216002	0.94	0.88-1.01	0.0833342	0.204737	247/49582	0.86	0.75-0.98	0.0218121	0.0532473	130/216002	0.83	0.7-0.99	0.0390222	0.0943353
Lipoprotein subclasses	Small HDL	S-HDL-FC	1531/49581	0.89	0.84-0.94	3.00829e-05	0.000128042	1015/215984	0.94	0.88-1.01	0.0735493	0.152615	1232/49581	0.91	0.85-0.96	0.00118229	0.00350463	792/215984	0.96	0.89-1.03	0.241631	0.426204	247/49581	0.86	0.75-0.98	0.0275205	0.0640431	130/215984	0.83	0.69-0.99	0.0418565	0.0974043
Lipoprotein subclasses	Small HDL	S-HDL-L	1531/49581	0.9	0.85-0.94	4.27846e-05	0.000171828	1015/215994	0.95	0.89-1.01	0.104343	0.19104	1232/49581	0.9	0.85-0.95	0.000274159	0.00130407	792/215994	0.96	0.9-1.03	0.288132	0.480949	247/49581	0.89	0.78-1.01	0.0808974	0.145967	130/215994	0.88	0.73-1.05	0.150425	0.267218
Lipoprotein subclasses	Small HDL	S-HDL-P	1531/49581	0.89	0.84-0.94	1.0636e-05	6.15897e-05	1015/215995	0.92	0.86-0.98	0.00988173	0.0319552	1232/49581	0.89	0.84-0.95	0.000227191	0.00127941	792/215995	0.94	0.87-1.01	0.0823471	0.204737	247/49581	0.85	0.75-0.98	0.019884	0.0510423	130/215995	0.82	0.69-0.98	0.0321212	0.0799819
Lipoprotein subclasses	Small HDL	S-HDL-PL	1530/49578	0.91	0.86-0.96	0.000269562	0.000799058	1014/215997	0.96	0.9-1.02	0.199407	0.314256	1231/49578	0.9	0.85-0.96	0.000931591	0.00301255	791/215997	0.97	0.9-1.04	0.36789	0.571499	247/49578	0.92	0.8-1.05	0.192298	0.299263	130/215997	0.9	0.75-1.08	0.26268	0.403749
Lipoprotein subclasses	Small HDL	S-HDL-TG	1530/49578	0.93	0.88-0.98	0.0043827	0.00924825	1014/215957	1.01	0.95-1.07	0.799093	0.843111	1231/49578	0.91	0.86-0.96	0.000894007	0.00292905	792/215957	1.01	0.94-1.08	0.843937	0.921668	247/49578	0.99	0.88-1.13	0.920803	0.935837	130/215957	1.02	0.86-1.22	0.818927	0.893558
Lipoprotein subclasses	Small LDL	S-LDL-C	1531/49595	0.88	0.84-0.93	2.77111e-06	3.79259e-05	1015/216071	0.89	0.84-0.94	0.000148941	0.00168574	1232/49595	0.9	0.85-0.95	0.000188115	0.00117102	792/216071	0.9	0.84-0.96	0.00221267	0.0262359	247/49595	0.8	0.7-0.91	0.000666593	0.00502975	130/216071	0.76	0.64-0.9	0.00201673	0.0147841
Lipoprotein subclasses	Small LDL	S-LDL-CE	1531/49594	0.88	0.84-0.93	1.82826e-06	3.0349e-05	1015/216069	0.89	0.84-0.95	0.00034475	0.00264042	1232/49594	0.89	0.84-0.94	8.07e-05	0.000837262	792/216069	0.9	0.84-0.97	0.00346634	0.0285938	247/49594	0.8	0.71-0.92	0.00108198	0.00612302	130/216069	0.77	0.64-0.92	0.00350755	0.0180807
Lipoprotein subclasses	Small LDL	S-LDL-FC	1531/49596	0.9	0.86-0.95	7.59609e-05	0.000282302	1015/216071	0.89	0.84-0.94	0.000127447	0.00158672	1232/49596	0.92	0.87-0.98	0.00519096	0.012672	792/216071	0.9	0.84-0.97	0.00283492	0.0285938	247/49596	0.8	0.7-0.91	0.000617589	0.00496063	130/216071	0.77	0.65-0.91	0.00198684	0.0147841
Lipoprotein subclasses	Small LDL	S-LDL-L	1531/49595	0.89	0.84-0.93	3.96066e-06	3.94482e-05	1015/216067	0.89	0.84-0.95	0.000369035	0.00264042	1232/49595	0.9	0.85-0.95	0.000196498	0.00119337	792/216067	0.9	0.84-0.97	0.00354377	0.0285938	247/49595	0.81	0.71-0.92	0.0014981	0.00764316	130/216067	0.77	0.65-0.92	0.00410084	0.0192662
Lipoprotein subclasses	Small LDL	S-LDL-P	1531/49595	0.89	0.85-0.94	9.66053e-06	5.72731e-05	1015/216070	0.9	0.85-0.96	0.00144246	0.00704261	1232/49595	0.9	0.85-0.95	0.000262048	0.00127941	792/216070	0.91	0.85-0.98	0.00758156	0.0397132	247/49595	0.81	0.71-0.92	0.00150407	0.00764316	130/216070	0.77	0.64-0.92	0.00464009	0.0197039
Lipoprotein subclasses	Small LDL	S-LDL-PL	1531/49596	0.9	0.85-0.95	4.45315e-05	0.000176005	1015/216065	0.9	0.85-0.96	0.00119176	0.00618226	1232/49596	0.91	0.86-0.97	0.0014802	0.00410858	792/216065	0.91	0.85-0.97	0.00725976	0.0392974	247/49596	0.82	0.72-0.94	0.00358659	0.0141756	130/216065	0.8	0.68-0.95	0.0127479	0.0418979
Lipoprotein subclasses	Small LDL	S-LDL-TG	1528/49511	0.92	0.87-0.97	0.00172296	0.00397237	1013/215545	1	0.94-1.06	0.959586	0.967356	1229/49511	0.9	0.85-0.96	0.000498988	0.00191773	792/215545	1	0.93-1.08	0.939847	0.960339	247/49511	0.98	0.86-1.1	0.695179	0.766679	130/215545	0.99	0.83-1.18	0.924074	0.94689
Lipoprotein subclasses	Small LDL	S-VLDL-C	1530/49593	0.89	0.84-0.93	3.72838e-06	3.94482e-05	1014/216055	0.92	0.87-0.98	0.0125868	0.0386926	1231/49593	0.89	0.84-0.95	0.000103839	0.000853087	791/216055	0.92	0.86-0.99	0.0292937	0.101307	247/49593	0.81	0.71-0.93	0.00223523	0.0101195	129/216055	0.78	0.65-0.94	0.00863803	0.0318377
Lipoprotein subclasses	Small LDL	S-VLDL-CE	1530/49593	0.89	0.84-0.94	7.01831e-06	4.72313e-05	1014/216052	0.94	0.88-1	0.0403971	0.0947526	1231/49593	0.89	0.84-0.95	0.000113864	0.000859157	791/216052	0.94	0.87-1	0.0679938	0.180111	247/49593	0.82	0.72-0.94	0.00377809	0.0142197	129/216052	0.8	0.66-0.96	0.0165902	0.0508894
Lipoprotein subclasses	Small LDL	S-VLDL-FC	1531/49594	0.89	0.84-0.93	4.52897e-06	4.17672e-05	1015/216058	0.91	0.86-0.97	0.0030989	0.0135373	1232/49594	0.9	0.85-0.95	0.000251314	0.00127941	792/216058	0.91	0.85-0.98	0.0124938	0.0565627	247/49594	0.8	0.7-0.91	0.00102999	0.00612302	130/216058	0.8	0.67-0.95	0.0136446	0.0435577
Lipoprotein subclasses	Small LDL	S-VLDL-L	1531/49589	0.89	0.84-0.93	3.20458e-06	3.80743e-05	1015/216040	0.94	0.88-1	0.0409121	0.0947526	1232/49589	0.88	0.84-0.94	2.46438e-05	0.000835387	792/216040	0.94	0.87-1.01	0.071223	0.181068	247/49589	0.87	0.76-0.99	0.0310169	0.0689571	130/216040	0.88	0.73-1.05	0.158402	0.275819
Lipoprotein subclasses	Small LDL	S-VLDL-P	1531/49590	0.89	0.85-0.94	1.84218e-05	9.57325e-05	1015/216042	0.95	0.89-1.01	0.0962184	0.180858	1232/49590	0.89	0.84-0.94	9.53629e-05	0.000848049	792/216042	0.95	0.88-1.02	0.136997	0.279609	247/49590	0.88	0.77-1	0.0477078	0.0987719	130/216042	0.9	0.75-1.08	0.267046	0.407941
Lipoprotein subclasses	Small LDL	S-VLDL-PL	1531/49593	0.88	0.84-0.93	2.16842e-06	3.3746e-05	1015/216048	0.92	0.86-0.98	0.00808261	0.0279056	1232/49593	0.89	0.84-0.94	6.382e-05	0.000835387	792/216048	0.92	0.86-0.99	0.0230002	0.0909056	247/49593	0.82	0.72-0.94	0.00382618	0.0142197	130/216048	0.83	0.69-0.99	0.0400246	0.0958281
Lipoprotein subclasses	Small LDL	S-VLDL-TG	1530/49577	0.91	0.86-0.95	0.000171746	0.00058582	1015/215965	0.97	0.91-1.04	0.429962	0.578706	1231/49577	0.89	0.84-0.95	0.000109634	0.000853087	792/215965	0.97	0.9-1.04	0.417343	0.60771	247/49577	0.96	0.85-1.09	0.546574	0.657473	130/215965	1	0.84-1.19	0.978381	0.978381
Lipoprotein subclasses	Very large HDL	XL-HDL-C	1526/49456	1.04	0.98-1.1	0.180428	0.267419	1012/215623	1	0.94-1.07	0.948724	0.966378	1227/49456	1.07	1.01-1.14	0.0253791	0.046127	791/215623	1.01	0.94-1.09	0.795307	0.892034	246/49456	0.92	0.79-1.06	0.255175	0.375969	129/215623	0.84	0.68-1.05	0.125155	0.227471
Lipoprotein subclasses	Very large HDL	XL-HDL-CE	1526/49477	1.03	0.98-1.09	0.247617	0.356396	1013/215710	1	0.93-1.07	0.973959	0.973959	1227/49477	1.07	1-1.13	0.0351517	0.0625198	791/215710	1.01	0.93-1.09	0.893688	0.931693	246/49477	0.92	0.79-1.06	0.244353	0.364046	129/215710	0.84	0.67-1.04	0.111571	0.212071
Lipoprotein subclasses	Very large HDL	XL-HDL-FC	1526/49434	1.05	1-1.11	0.0537041	0.0903535	1011/215501	1.02	0.95-1.08	0.642427	0.737094	1228/49434	1.08	1.02-1.15	0.0071032	0.0162266	790/215501	1.02	0.95-1.1	0.619817	0.77555	245/49434	0.92	0.79-1.06	0.22387	0.341985	129/215501	0.88	0.72-1.08	0.215418	0.34165
Lipoprotein subclasses	Very large HDL	XL-HDL-L	1526/49447	1.04	0.99-1.1	0.117978	0.183603	1012/215582	1.02	0.95-1.09	0.637179	0.737094	1227/49447	1.08	1.01-1.14	0.0176103	0.0336784	791/215582	1.02	0.95-1.1	0.583449	0.748141	246/49447	0.94	0.81-1.08	0.390646	0.514661	129/215582	0.87	0.7-1.08	0.205571	0.335808
Lipoprotein subclasses	Very large HDL	XL-HDL-P	1524/49425	1.02	0.97-1.08	0.398293	0.512619	1012/215531	1.01	0.94-1.08	0.884273	0.909852	1226/49425	1.06	1-1.12	0.067575	0.107173	791/215531	1.01	0.94-1.09	0.734148	0.84241	246/49425	0.92	0.79-1.06	0.244152	0.364046	129/215531	0.83	0.66-1.03	0.0932559	0.184291
Lipoprotein subclasses	Very large HDL	XL-HDL-PL	1528/49462	1.06	1.01-1.12	0.0272216	0.0487639	1012/215646	1.03	0.96-1.1	0.467446	0.6126	1229/49462	1.09	1.03-1.16	0.00337203	0.00865604	791/215646	1.03	0.95-1.11	0.459934	0.649964	246/49462	0.97	0.84-1.11	0.63225	0.722157	129/215646	0.9	0.72-1.11	0.324337	0.457529
Lipoprotein subclasses	Very large HDL	XL-HDL-TG	1529/49521	0.94	0.9-1	0.0322472	0.0569471	1011/215667	1.01	0.95-1.07	0.836292	0.867653	1230/49521	0.94	0.89-1	0.0532296	0.0871985	790/215667	1	0.93-1.08	0.936082	0.960339	247/49521	0.95	0.84-1.08	0.462514	0.57569	130/215667	0.97	0.81-1.15	0.711356	0.805126
Lipoprotein subclasses	Very large VLDL	XL-VLDL-C	1531/49590	0.9	0.86-0.95	0.000143583	0.000510744	1015/216064	0.93	0.88-1	0.0410975	0.0947526	1232/49590	0.89	0.84-0.94	9.49206e-05	0.000848049	792/216064	0.93	0.87-1.01	0.0712638	0.181068	247/49590	0.91	0.8-1.03	0.131534	0.218346	130/216064	0.88	0.73-1.06	0.195255	0.326298
Lipoprotein subclasses	Very large VLDL	XL-VLDL-CE	1531/49594	0.9	0.85-0.94	2.75917e-05	0.000122684	1015/216076	0.92	0.87-0.98	0.0149924	0.0439189	1232/49594	0.89	0.84-0.94	4.17216e-05	0.000835387	792/216076	0.93	0.86-1	0.0432132	0.132841	247/49594	0.87	0.76-0.99	0.0349919	0.0758647	130/216076	0.85	0.7-1.02	0.0840908	0.171628
Lipoprotein subclasses	Very large VLDL	XL-VLDL-FC	1530/49583	0.92	0.87-0.96	0.000856033	0.00222033	1014/216017	0.95	0.89-1.01	0.0929112	0.177961	1231/49583	0.9	0.85-0.95	0.000252718	0.00127941	792/216017	0.95	0.88-1.02	0.143032	0.289553	247/49583	0.95	0.83-1.08	0.402492	0.521982	130/216017	0.93	0.77-1.11	0.426011	0.546787
Lipoprotein subclasses	Very large VLDL	XL-VLDL-L	1530/49567	0.92	0.87-0.97	0.00102813	0.00261229	1014/215929	0.95	0.89-1.01	0.128547	0.230005	1231/49567	0.89	0.84-0.95	0.000181631	0.00115965	792/215929	0.95	0.88-1.03	0.193785	0.361699	247/49567	0.98	0.86-1.11	0.733415	0.783778	130/215929	0.95	0.8-1.14	0.603692	0.709053
Lipoprotein subclasses	Very large VLDL	XL-VLDL-P	1530/49570	0.92	0.87-0.97	0.00217391	0.00483306	1014/215952	0.96	0.89-1.02	0.166384	0.270782	1231/49570	0.9	0.85-0.95	0.00039303	0.00168732	792/215952	0.96	0.89-1.03	0.244768	0.426204	247/49570	0.98	0.86-1.11	0.702981	0.766679	130/215952	0.95	0.79-1.14	0.582031	0.692474
Lipoprotein subclasses	Very large VLDL	XL-VLDL-PL	1530/49575	0.92	0.87-0.97	0.00154237	0.00362311	1014/215974	0.95	0.89-1.02	0.131058	0.230005	1231/49575	0.9	0.85-0.95	0.00032405	0.00144087	792/215974	0.95	0.88-1.02	0.187541	0.356471	247/49575	0.96	0.85-1.09	0.565504	0.670526	130/215974	0.94	0.79-1.13	0.52408	0.642837
Lipoprotein subclasses	Very large VLDL	XL-VLDL-TG	1530/49550	0.93	0.88-0.98	0.00525745	0.0109092	1013/215834	0.96	0.9-1.02	0.178488	0.288594	1231/49550	0.9	0.85-0.96	0.000669223	0.00238052	791/215834	0.96	0.89-1.03	0.23403	0.416238	247/49550	1.01	0.89-1.14	0.876496	0.905592	130/215834	0.98	0.82-1.17	0.795591	0.8784
Lipoprotein subclasses	Very small VLDL	XS-VLDL-C	1530/49590	0.92	0.87-0.97	0.00123145	0.00300619	1014/216055	0.95	0.89-1.01	0.081522	0.159835	1231/49590	0.94	0.88-0.99	0.0289547	0.0518686	791/216055	0.94	0.88-1.01	0.0963752	0.22047	247/49590	0.8	0.7-0.92	0.00185153	0.0086987	129/216055	0.77	0.64-0.92	0.00423322	0.0195199
Lipoprotein subclasses	Very small VLDL	XS-VLDL-CE	1530/49591	0.92	0.87-0.97	0.00178768	0.00408378	1015/216064	0.95	0.89-1.01	0.0735485	0.152615	1231/49591	0.94	0.89-1	0.0432086	0.0736915	792/216064	0.94	0.88-1.01	0.0969979	0.22047	247/49591	0.8	0.7-0.92	0.00131175	0.00725832	130/216064	0.79	0.66-0.94	0.00926414	0.0324897
Lipoprotein subclasses	Very small VLDL	XS-VLDL-FC	1530/49585	0.92	0.87-0.97	0.00116058	0.00288985	1014/216033	0.97	0.91-1.03	0.268517	0.407688	1231/49585	0.93	0.88-0.99	0.0177183	0.0336784	791/216033	0.96	0.9-1.03	0.252205	0.433098	247/49585	0.83	0.72-0.95	0.00656424	0.0215065	129/216033	0.81	0.67-0.97	0.021396	0.0585451
Lipoprotein subclasses	Very small VLDL	XS-VLDL-L	1530/49586	0.91	0.86-0.96	0.000465053	0.00128665	1014/216021	0.97	0.91-1.03	0.303976	0.447871	1231/49586	0.92	0.87-0.98	0.00674705	0.0155557	791/216021	0.96	0.9-1.03	0.270682	0.461107	247/49586	0.84	0.74-0.96	0.0120236	0.0356602	129/216021	0.82	0.68-0.98	0.0296867	0.0762061
Lipoprotein subclasses	Very small VLDL	XS-VLDL-P	1530/49588	0.91	0.86-0.96	0.000522519	0.00142975	1014/216029	0.97	0.91-1.03	0.338057	0.480764	1231/49588	0.92	0.87-0.98	0.00763368	0.0171242	791/216029	0.96	0.9-1.03	0.304248	0.495149	247/49588	0.83	0.73-0.96	0.00895184	0.0275186	129/216029	0.81	0.67-0.97	0.0251921	0.0667321
Lipoprotein subclasses	Very small VLDL	XS-VLDL-PL	1530/49578	0.92	0.87-0.97	0.0016658	0.00387649	1012/215986	0.97	0.91-1.04	0.384456	0.523113	1231/49578	0.93	0.88-0.98	0.0129816	0.026068	790/215986	0.97	0.9-1.04	0.342294	0.536045	247/49578	0.86	0.75-0.99	0.0302837	0.0684935	128/215986	0.81	0.68-0.98	0.0312809	0.0786762
Lipoprotein subclasses	Very small VLDL	XS-VLDL-TG	1530/49541	0.93	0.88-0.98	0.00582507	0.0119871	1013/215781	1.03	0.96-1.09	0.410952	0.556126	1231/49541	0.92	0.87-0.98	0.00538684	0.0130226	791/215781	1.02	0.95-1.1	0.563045	0.745736	247/49541	0.98	0.86-1.11	0.717378	0.773277	130/215781	1.04	0.88-1.24	0.652261	0.75541
Other lipids	Other lipids	Cholines	1530/49549	0.9	0.85-0.95	0.000184241	0.00061691	1014/215850	0.93	0.87-1	0.0354003	0.0864183	1232/49549	0.92	0.87-0.98	0.0114087	0.023673	791/215850	0.94	0.87-1.01	0.0938588	0.218419	247/49549	0.83	0.72-0.95	0.00821239	0.0255611	130/215850	0.8	0.67-0.96	0.0170297	0.0510892
Other lipids	Other lipids	PC	1530/49548	0.9	0.85-0.95	0.000223042	0.000685648	1014/215852	0.93	0.87-1	0.0373295	0.0885242	1232/49548	0.92	0.87-0.98	0.0110228	0.0230644	791/215852	0.94	0.87-1.01	0.0933709	0.218419	247/49548	0.85	0.74-0.97	0.0185045	0.0490173	130/215852	0.81	0.68-0.98	0.0266923	0.0692333
Other lipids	Other lipids	Phosphoglyc	1530/49550	0.9	0.85-0.95	0.000192428	0.000627024	1014/215852	0.94	0.88-1.01	0.0708598	0.149821	1232/49550	0.92	0.86-0.98	0.00752266	0.0170286	791/215852	0.95	0.88-1.02	0.147599	0.296387	247/49550	0.85	0.74-0.98	0.0228368	0.0548512	130/215852	0.83	0.69-0.99	0.0414562	0.097383
Other lipids	Other lipids	SM	1528/49553	0.92	0.87-0.97	0.00187102	0.00423531	1013/215858	0.94	0.89-1.01	0.0808379	0.159751	1230/49553	0.95	0.89-1.01	0.0774531	0.121294	790/215858	0.95	0.89-1.03	0.203685	0.367519	247/49553	0.81	0.7-0.93	0.00302883	0.0126591	130/215858	0.81	0.68-0.97	0.0196112	0.0560901
Other lipids	Other lipids ratios	TG/PG	1530/49560	0.95	0.9-1	0.0430633	0.0739501	1014/215890	0.99	0.93-1.06	0.741129	0.803169	1232/49560	0.92	0.87-0.97	0.00411828	0.0102545	791/215890	0.99	0.91-1.06	0.701333	0.823736	247/49560	1.05	0.92-1.19	0.44568	0.560476	130/215890	1.08	0.9-1.29	0.425715	0.546787
Phospholipids	Phospholipids	HDL-PL	1531/49587	0.98	0.92-1.03	0.39939	0.512619	1015/216027	1	0.93-1.07	0.967872	0.971775	1232/49587	1	0.94-1.07	0.958672	0.966435	792/216027	1	0.93-1.08	0.960943	0.97069	247/49587	0.94	0.82-1.08	0.383743	0.513721	130/216027	0.9	0.73-1.09	0.278159	0.419767
Phospholipids	Phospholipids	LDL-PL	1531/49596	0.88	0.84-0.93	3.36399e-06	3.80743e-05	1015/216066	0.89	0.84-0.95	0.000229584	0.00222898	1232/49596	0.9	0.85-0.95	0.000410852	0.00170504	792/216066	0.9	0.84-0.97	0.00352963	0.0285938	247/49596	0.79	0.69-0.9	0.000321398	0.00347948	130/216066	0.75	0.63-0.89	0.000856245	0.00864152
Phospholipids	Phospholipids	Total PL	1531/49590	0.89	0.84-0.94	3.31888e-05	0.000137734	1015/216053	0.92	0.87-0.98	0.0147245	0.0436476	1232/49590	0.91	0.86-0.97	0.00264435	0.00700787	792/216053	0.93	0.87-1	0.048831	0.143046	247/49590	0.82	0.71-0.94	0.00358539	0.0141756	130/216053	0.79	0.66-0.94	0.00790116	0.0302675
Phospholipids	Phospholipids	VLDL-PL	1531/49587	0.9	0.85-0.94	2.93698e-05	0.000128042	1015/216042	0.93	0.88-0.99	0.0339948	0.0855021	1232/49587	0.89	0.84-0.94	6.50966e-05	0.000835387	792/216042	0.93	0.87-1	0.0530748	0.150177	247/49587	0.89	0.78-1.01	0.0770468	0.140034	130/216042	0.88	0.73-1.05	0.154312	0.270589
Relative lipoprotein lipid concentrations	Chylomicrons and extremely large VLDL ratios	XXL-VLDL-C%	1383/45825	0.99	0.94-1.05	0.727478	0.780784	934/197602	0.98	0.92-1.05	0.635885	0.737094	1109/45825	1	0.94-1.07	0.925111	0.95187	727/197602	1.01	0.93-1.09	0.874103	0.931693	223/45825	0.83	0.72-0.96	0.0102886	0.0312421	120/197602	0.83	0.68-1.02	0.0744243	0.155728
Relative lipoprotein lipid concentrations	Chylomicrons and extremely large VLDL ratios	XXL-VLDL-CE%	1390/46044	0.98	0.93-1.03	0.417513	0.525054	937/198120	0.96	0.89-1.02	0.180132	0.289374	1115/46044	0.99	0.93-1.05	0.790306	0.874606	728/198120	0.98	0.91-1.06	0.589579	0.749006	227/46044	0.85	0.75-0.98	0.0212704	0.052439	120/198120	0.77	0.64-0.94	0.00872198	0.0318377
Relative lipoprotein lipid concentrations	Chylomicrons and extremely large VLDL ratios	XXL-VLDL-FC%	1392/45934	1.02	0.97-1.07	0.4926	0.586877	940/199386	1.02	0.96-1.1	0.50117	0.639955	1110/45934	1.02	0.96-1.08	0.578026	0.691964	730/199386	1.03	0.95-1.11	0.466848	0.649964	223/45934	0.86	0.75-0.99	0.0297643	0.0679937	123/199386	1.02	0.84-1.24	0.837816	0.907027
Relative lipoprotein lipid concentrations	Chylomicrons and extremely large VLDL ratios	XXL-VLDL-PL%	1343/44849	0.97	0.92-1.03	0.313709	0.426849	917/191590	1.04	0.97-1.12	0.2397	0.366167	1077/44849	0.96	0.91-1.02	0.232108	0.319932	714/191590	1.06	0.98-1.15	0.135586	0.279609	219/44849	0.93	0.81-1.06	0.268373	0.388516	121/191590	1.05	0.85-1.28	0.665764	0.767478
Relative lipoprotein lipid concentrations	Chylomicrons and extremely large VLDL ratios	XXL-VLDL-TG%	1384/45768	1.01	0.96-1.07	0.655991	0.721535	934/198018	1	0.93-1.07	0.940514	0.963737	1108/45768	1.01	0.95-1.07	0.847848	0.930018	727/198018	0.98	0.91-1.06	0.678144	0.811817	225/45768	1.12	0.97-1.31	0.123695	0.206712	121/198018	1.04	0.85-1.27	0.711278	0.805126
Relative lipoprotein lipid concentrations	IDL ratios	IDL-C%	1527/49505	0.95	0.9-1	0.0435344	0.0742469	1013/215769	0.9	0.85-0.96	0.000485729	0.00326882	1230/49505	0.97	0.92-1.03	0.304567	0.40993	792/215769	0.91	0.85-0.97	0.00377806	0.0285938	246/49505	0.83	0.74-0.93	0.00156756	0.00780644	130/215769	0.8	0.7-0.92	0.0014159	0.0125914
Relative lipoprotein lipid concentrations	IDL ratios	IDL-CE%	1530/49554	0.93	0.89-0.98	0.00986892	0.0190493	1014/215938	0.9	0.85-0.95	0.000164504	0.00178093	1232/49554	0.95	0.9-1.01	0.117119	0.173587	791/215938	0.91	0.85-0.97	0.00504611	0.0297419	247/49554	0.83	0.73-0.93	0.0017281	0.0084372	130/215938	0.79	0.69-0.92	0.00180075	0.0144641
Relative lipoprotein lipid concentrations	IDL ratios	IDL-FC%	1528/49546	1	0.95-1.05	0.976882	0.976882	1012/215844	0.98	0.92-1.04	0.484513	0.625097	1229/49546	1.02	0.97-1.08	0.446133	0.558226	790/215844	0.98	0.92-1.05	0.624694	0.777744	246/49546	0.89	0.79-1	0.0520419	0.103667	130/215844	0.88	0.76-1.02	0.0953143	0.186876
Relative lipoprotein lipid concentrations	IDL ratios	IDL-PL%	1531/49580	1.06	1.01-1.12	0.02389	0.0437398	1013/216006	1.05	0.99-1.12	0.0999217	0.185675	1232/49580	1.05	0.99-1.12	0.0753209	0.118702	790/216006	1.04	0.96-1.11	0.338763	0.533874	247/49580	1.13	0.99-1.28	0.0713406	0.131584	130/216006	1.19	1-1.42	0.049669	0.11142
Relative lipoprotein lipid concentrations	IDL ratios	IDL-TG%	1518/49300	1.03	0.97-1.08	0.339106	0.456418	1007/215039	1.12	1.05-1.19	0.000258449	0.00222898	1224/49300	1	0.95-1.06	0.897686	0.940661	787/215039	1.12	1.04-1.19	0.00145228	0.0212716	244/49300	1.21	1.07-1.37	0.00309604	0.0126591	130/215039	1.34	1.15-1.57	0.000259749	0.00671154
Relative lipoprotein lipid concentrations	Large HDL ratios	L-HDL-C%	1518/49296	0.98	0.94-1.04	0.558565	0.632194	1009/215156	0.98	0.93-1.04	0.593332	0.713718	1223/49296	1.02	0.96-1.09	0.455991	0.567709	787/215156	0.99	0.92-1.06	0.744555	0.850432	243/49296	0.89	0.79-0.99	0.0401081	0.0853582	129/215156	0.93	0.8-1.07	0.312545	0.451564
Relative lipoprotein lipid concentrations	Large HDL ratios	L-HDL-CE%	1520/49368	0.99	0.94-1.04	0.581518	0.652244	1010/215329	0.98	0.93-1.05	0.622241	0.734181	1224/49368	1.03	0.97-1.09	0.353396	0.46071	787/215329	1	0.93-1.07	0.951287	0.966818	243/49368	0.89	0.8-1	0.0551848	0.108197	129/215329	0.94	0.81-1.1	0.454334	0.580149
Relative lipoprotein lipid concentrations	Large HDL ratios	L-HDL-FC%	1506/49025	0.98	0.93-1.04	0.567242	0.63911	999/214146	1.01	0.94-1.07	0.821576	0.859548	1213/49025	1	0.94-1.07	0.899106	0.940661	780/214146	1	0.93-1.07	0.898017	0.931693	240/49025	0.94	0.83-1.07	0.34488	0.471826	126/214146	0.9	0.77-1.05	0.196635	0.326415
Relative lipoprotein lipid concentrations	Large HDL ratios	L-HDL-PL%	1523/49351	1.04	0.99-1.1	0.123798	0.191464	1008/215349	1.03	0.97-1.09	0.346154	0.486962	1225/49351	1	0.94-1.06	0.993544	0.993544	786/215349	1.02	0.96-1.1	0.4865	0.665596	245/49351	1.2	1.07-1.35	0.00237527	0.0104923	129/215349	1.13	0.97-1.32	0.121824	0.226375
Relative lipoprotein lipid concentrations	Large HDL ratios	L-HDL-TG%	1523/49354	0.97	0.92-1.02	0.255914	0.362094	1010/215126	1.02	0.96-1.09	0.54304	0.672185	1227/49354	0.95	0.89-1	0.0606711	0.0974652	788/215126	1.03	0.95-1.11	0.474885	0.653295	244/49354	1.03	0.91-1.17	0.638676	0.726166	128/215126	1.03	0.86-1.24	0.72092	0.812259
Relative lipoprotein lipid concentrations	Large LDL ratios	L-LDL-C%	1523/49371	0.92	0.87-0.97	0.0011736	0.00289334	1008/215351	0.86	0.82-0.91	5.29782e-07	6.59579e-05	1227/49371	0.95	0.89-1	0.0570586	0.0928601	786/215351	0.88	0.82-0.94	7.3141e-05	0.00910605	247/49371	0.79	0.7-0.89	6.59125e-05	0.00347948	130/215351	0.75	0.65-0.86	4.96086e-05	0.00534952
Relative lipoprotein lipid concentrations	Large LDL ratios	L-LDL-CE%	1528/49505	0.89	0.85-0.94	9.18235e-06	5.5766e-05	1009/215784	0.84	0.79-0.9	2.86968e-08	7.1455e-06	1230/49505	0.9	0.85-0.96	0.00040753	0.00170504	786/215784	0.85	0.8-0.91	5.95749e-06	0.00148341	246/49505	0.9	0.8-1.02	0.108919	0.18362	130/215784	0.81	0.69-0.95	0.0111255	0.0379487
Relative lipoprotein lipid concentrations	Large LDL ratios	L-LDL-FC%	1528/49481	0.99	0.94-1.05	0.841475	0.87303	1012/215652	0.96	0.9-1.02	0.150796	0.248663	1230/49481	1.03	0.97-1.09	0.400028	0.508198	790/215652	0.97	0.9-1.04	0.336901	0.533874	247/49481	0.85	0.75-0.95	0.00489634	0.017417	130/215652	0.82	0.71-0.95	0.00734562	0.0290327
Relative lipoprotein lipid concentrations	Large LDL ratios	L-LDL-PL%	1530/49568	1.04	0.99-1.1	0.101633	0.162222	1012/215983	1.05	0.98-1.12	0.150001	0.248663	1231/49568	1.04	0.98-1.1	0.213284	0.296691	789/215983	1.05	0.98-1.13	0.189248	0.35699	247/49568	0.97	0.86-1.11	0.697502	0.766679	130/215983	1.05	0.88-1.25	0.571939	0.691324
Relative lipoprotein lipid concentrations	Large LDL ratios	L-LDL-TG%	1518/49256	1.05	1-1.11	0.0586385	0.0973977	1004/214848	1.14	1.08-1.21	1.02545e-05	0.00085112	1224/49256	1.03	0.97-1.09	0.341585	0.447655	783/214848	1.13	1.06-1.21	0.000329147	0.0180479	245/49256	1.24	1.1-1.4	0.000465549	0.00445815	130/214848	1.38	1.18-1.61	5.81133e-05	0.00534952
Relative lipoprotein lipid concentrations	Large VLDL ratios	L-VLDL-C%	1530/49548	1	0.95-1.06	0.922483	0.937544	1015/215803	0.98	0.92-1.05	0.625086	0.734181	1231/49548	1.03	0.97-1.09	0.319147	0.42496	792/215803	0.99	0.92-1.06	0.729833	0.84241	247/49548	0.86	0.76-0.98	0.0196911	0.0510423	130/215803	0.82	0.69-0.97	0.019034	0.0551101
Relative lipoprotein lipid concentrations	Large VLDL ratios	L-VLDL-CE%	1530/49573	1.01	0.96-1.07	0.660199	0.721535	1015/215930	0.97	0.91-1.03	0.326275	0.46691	1231/49573	1.05	0.99-1.11	0.142007	0.204392	792/215930	0.97	0.9-1.04	0.390759	0.58616	247/49573	0.86	0.76-0.97	0.0151153	0.0422887	130/215930	0.81	0.69-0.96	0.0167587	0.0508894
Relative lipoprotein lipid concentrations	Large VLDL ratios	L-VLDL-FC%	1514/49167	0.99	0.94-1.05	0.831464	0.869893	1008/213707	1.05	0.98-1.13	0.143997	0.244501	1217/49167	1	0.95-1.06	0.904714	0.942378	786/213707	1.07	0.99-1.15	0.0925717	0.218419	245/49167	0.92	0.81-1.04	0.201094	0.31101	128/213707	0.98	0.81-1.2	0.87238	0.924352
Relative lipoprotein lipid concentrations	Large VLDL ratios	L-VLDL-PL%	1482/48300	0.93	0.89-0.98	0.0039021	0.00830446	983/209178	1.07	0.99-1.15	0.0709993	0.149821	1187/48300	0.93	0.88-0.98	0.00778087	0.0172985	766/209178	1.08	0.99-1.17	0.069031	0.180934	241/48300	0.97	0.85-1.1	0.62778	0.720356	126/209178	1.14	0.91-1.44	0.253843	0.392589
Relative lipoprotein lipid concentrations	Large VLDL ratios	L-VLDL-TG%	1516/49196	1.02	0.96-1.07	0.546812	0.62457	1007/213997	0.99	0.92-1.05	0.663234	0.746753	1218/49196	1	0.94-1.05	0.870108	0.934817	785/213997	0.97	0.91-1.05	0.490616	0.667559	245/49196	1.12	0.98-1.28	0.091363	0.160207	128/213997	1.08	0.89-1.31	0.409242	0.53916
Relative lipoprotein lipid concentrations	Medium HDL ratios	M-HDL-C%	1531/49586	1	0.95-1.06	0.893471	0.91178	1014/216061	0.95	0.89-1.01	0.131168	0.230005	1232/49586	1.04	0.98-1.1	0.208393	0.293162	791/216061	0.97	0.9-1.04	0.375862	0.574169	247/49586	0.92	0.81-1.04	0.163585	0.262438	129/216061	0.91	0.77-1.08	0.28972	0.424859
Relative lipoprotein lipid concentrations	Medium HDL ratios	M-HDL-CE%	1531/49582	1.02	0.97-1.07	0.499405	0.592152	1014/216042	0.96	0.9-1.02	0.185563	0.296188	1232/49582	1.05	0.99-1.11	0.118418	0.174474	791/216042	0.97	0.91-1.05	0.461627	0.649964	247/49582	0.94	0.83-1.06	0.320681	0.443609	129/216042	0.94	0.8-1.12	0.501396	0.621132
Relative lipoprotein lipid concentrations	Medium HDL ratios	M-HDL-FC%	1531/49584	0.93	0.88-0.99	0.0177721	0.0332726	1015/216050	0.94	0.88-1.01	0.0792	0.159039	1232/49584	0.97	0.92-1.04	0.424145	0.533395	792/216050	0.95	0.88-1.03	0.220416	0.394845	247/49584	0.85	0.74-0.97	0.0166803	0.0459553	130/216050	0.8	0.67-0.95	0.0135937	0.0435577
Relative lipoprotein lipid concentrations	Medium HDL ratios	M-HDL-PL%	1530/49586	1.02	0.97-1.07	0.457505	0.553343	1014/216049	1.06	1-1.13	0.0536339	0.121408	1231/49586	0.98	0.92-1.04	0.499699	0.615965	791/216049	1.04	0.97-1.12	0.273566	0.461107	246/49586	1.15	1.01-1.3	0.0350379	0.0758647	129/216049	1.17	0.99-1.39	0.0638527	0.137063
Relative lipoprotein lipid concentrations	Medium HDL ratios	M-HDL-TG%	1531/49586	0.96	0.91-1.01	0.108709	0.170243	1014/216049	1.03	0.97-1.1	0.367927	0.507804	1232/49586	0.94	0.89-0.99	0.0238204	0.0439355	791/216049	1.02	0.95-1.1	0.51302	0.69425	247/49586	1.02	0.9-1.16	0.730563	0.783778	129/216049	1.07	0.88-1.29	0.497646	0.619569
Relative lipoprotein lipid concentrations	Medium LDL ratios	M-LDL-C%	1524/49306	0.93	0.88-0.97	0.00311342	0.00686055	1006/215193	0.9	0.85-0.95	0.000123795	0.00158672	1227/49306	0.95	0.9-1	0.0647199	0.103303	785/215193	0.9	0.84-0.96	0.00134063	0.0208636	247/49306	0.8	0.71-0.89	0.000113532	0.00347948	130/215193	0.79	0.68-0.91	0.000867622	0.00864152
Relative lipoprotein lipid concentrations	Medium LDL ratios	M-LDL-CE%	1530/49552	0.92	0.88-0.97	0.00126427	0.00305166	1013/215982	0.92	0.87-0.99	0.0158849	0.0459923	1231/49552	0.91	0.86-0.97	0.00148503	0.00410858	790/215982	0.92	0.85-0.99	0.0241371	0.0924637	247/49552	0.92	0.81-1.04	0.164572	0.262438	130/215982	0.95	0.79-1.14	0.579037	0.692474
Relative lipoprotein lipid concentrations	Medium LDL ratios	M-LDL-FC%	1528/49513	1.02	0.97-1.07	0.475738	0.572265	1011/215736	0.96	0.91-1.02	0.229272	0.352399	1230/49513	1.05	0.99-1.12	0.0906166	0.138427	789/215736	0.97	0.9-1.04	0.399901	0.5921	247/49513	0.89	0.79-1	0.0583484	0.113506	130/215736	0.86	0.73-1	0.0522211	0.116099
Relative lipoprotein lipid concentrations	Medium LDL ratios	M-LDL-PL%	1530/49586	1.05	0.99-1.1	0.078657	0.129304	1013/216045	1.02	0.96-1.09	0.564792	0.689379	1231/49586	1.05	0.99-1.11	0.122372	0.17924	790/216045	1.03	0.96-1.11	0.400354	0.5921	247/49586	1.06	0.93-1.21	0.39029	0.514661	130/216045	0.99	0.83-1.19	0.91296	0.943266
Relative lipoprotein lipid concentrations	Medium LDL ratios	M-LDL-TG%	1522/49288	1.05	1-1.1	0.0586733	0.0973977	1006/214991	1.13	1.07-1.2	4.49432e-05	0.00101735	1225/49288	1.02	0.97-1.08	0.414744	0.52422	785/214991	1.12	1.05-1.2	0.000729913	0.0180479	246/49288	1.23	1.09-1.39	0.000689268	0.00504788	130/214991	1.33	1.14-1.56	0.000273056	0.00671154
Relative lipoprotein lipid concentrations	Medium VLDL ratios	M-VLDL-C%	1531/49596	0.98	0.93-1.04	0.553042	0.628801	1015/216080	0.95	0.9-1.01	0.0912377	0.17611	1232/49596	1.01	0.96-1.08	0.639887	0.737735	792/216080	0.95	0.89-1.02	0.136566	0.279609	247/49596	0.85	0.76-0.95	0.00499325	0.0175115	130/216080	0.84	0.73-0.97	0.0156657	0.0489226
Relative lipoprotein lipid concentrations	Medium VLDL ratios	M-VLDL-CE%	1531/49596	0.98	0.93-1.03	0.453084	0.553029	1015/216080	0.96	0.9-1.01	0.131153	0.230005	1232/49596	1.01	0.95-1.07	0.773431	0.859751	792/216080	0.96	0.9-1.02	0.197555	0.361699	247/49596	0.86	0.77-0.95	0.00410445	0.0150295	130/216080	0.87	0.77-0.99	0.0413255	0.097383
Relative lipoprotein lipid concentrations	Medium VLDL ratios	M-VLDL-FC%	1527/49571	0.99	0.94-1.04	0.740088	0.790703	1014/216026	0.95	0.9-1.01	0.095713	0.180858	1228/49571	1.03	0.97-1.09	0.378505	0.485814	791/216026	0.95	0.89-1.02	0.149653	0.298108	247/49571	0.84	0.74-0.94	0.00373587	0.0142197	130/216026	0.82	0.71-0.95	0.00824263	0.0310972
Relative lipoprotein lipid concentrations	Medium VLDL ratios	M-VLDL-PL%	1526/49545	0.98	0.92-1.03	0.349753	0.468218	1014/215948	0.94	0.89-1	0.0565162	0.125648	1227/49545	1	0.95-1.07	0.870994	0.934817	791/215948	0.94	0.88-1.01	0.100379	0.225175	246/49545	0.84	0.75-0.95	0.00696587	0.022514	130/215948	0.8	0.69-0.93	0.00453784	0.0197039
Relative lipoprotein lipid concentrations	Medium VLDL ratios	M-VLDL-TG%	1530/49589	0.99	0.94-1.04	0.749422	0.790703	1015/216072	1.05	0.99-1.12	0.104136	0.19104	1231/49589	0.96	0.9-1.02	0.147946	0.211715	792/216072	1.05	0.98-1.13	0.1821	0.354241	247/49589	1.17	1.02-1.33	0.0205245	0.0516222	130/216072	1.27	1.07-1.51	0.00751115	0.0292231
Relative lipoprotein lipid concentrations	Small HDL ratios	S-HDL-C%	1531/49589	0.98	0.93-1.03	0.424053	0.530599	1013/216041	0.93	0.88-0.99	0.0165987	0.046439	1232/49589	1.01	0.95-1.06	0.86068	0.934817	790/216041	0.95	0.89-1.02	0.164768	0.324418	247/49589	0.89	0.79-1	0.0484675	0.0989215	130/216041	0.85	0.73-1	0.0450474	0.103859
Relative lipoprotein lipid concentrations	Small HDL ratios	S-HDL-CE%	1531/49572	0.98	0.94-1.03	0.528624	0.61222	1012/215972	0.94	0.88-1	0.0367815	0.0885242	1232/49572	1	0.94-1.06	0.980492	0.984445	789/215972	0.96	0.9-1.03	0.289728	0.480949	247/49572	0.9	0.8-1.02	0.101703	0.174648	130/215972	0.87	0.74-1.02	0.082045	0.168837
Relative lipoprotein lipid concentrations	Small HDL ratios	S-HDL-FC%	1525/49489	0.97	0.91-1.02	0.212144	0.308912	1013/215745	0.97	0.91-1.03	0.352003	0.489944	1227/49489	1	0.94-1.07	0.90995	0.942378	791/215745	0.98	0.91-1.06	0.639307	0.780331	245/49489	0.87	0.75-1	0.0459315	0.0961087	128/215745	0.75	0.61-0.91	0.00306288	0.0173331
Relative lipoprotein lipid concentrations	Small HDL ratios	S-HDL-PL%	1531/49596	1.07	1.02-1.13	0.00905361	0.0180348	1015/216068	1.1	1.03-1.17	0.00484519	0.0199283	1232/49596	1.06	1-1.12	0.0487601	0.0814851	792/216068	1.07	1-1.15	0.0633563	0.169631	247/49596	1.17	1.03-1.33	0.0167949	0.0459553	130/216068	1.17	0.98-1.39	0.0890619	0.178842
Relative lipoprotein lipid concentrations	Small HDL ratios	S-HDL-TG%	1531/49584	0.96	0.91-1.01	0.0960825	0.155354	1013/216025	1.03	0.97-1.1	0.32499	0.46691	1232/49584	0.94	0.88-0.99	0.0194796	0.0364164	790/216025	1.02	0.95-1.1	0.576629	0.746437	247/49584	1.04	0.91-1.18	0.586697	0.689092	129/216025	1.1	0.91-1.33	0.325232	0.457529
Relative lipoprotein lipid concentrations	Small LDL ratios	S-LDL-C%	1528/49472	0.91	0.86-0.96	0.000196417	0.000627024	1007/215745	0.9	0.85-0.95	0.000371143	0.00264042	1229/49472	0.93	0.88-0.99	0.0140154	0.027479	786/215745	0.91	0.86-0.98	0.00861008	0.0428782	247/49472	0.79	0.7-0.88	5.02655e-05	0.00347948	130/215745	0.75	0.65-0.86	6.44521e-05	0.00534952
Relative lipoprotein lipid concentrations	Small LDL ratios	S-LDL-CE%	1530/49561	0.9	0.85-0.94	3.78407e-05	0.000154465	1014/215961	0.91	0.85-0.97	0.00385224	0.0162578	1231/49561	0.89	0.84-0.94	6.87191e-05	0.000835387	791/215961	0.92	0.85-0.98	0.0175749	0.0739687	247/49561	0.87	0.76-0.99	0.0305332	0.0684935	130/215961	0.82	0.69-0.98	0.0303965	0.077232
Relative lipoprotein lipid concentrations	Small LDL ratios	S-LDL-FC%	1526/49422	1.01	0.96-1.06	0.746996	0.790703	1010/215315	0.96	0.9-1.01	0.138587	0.237987	1227/49422	1.05	0.99-1.12	0.101383	0.153929	788/215315	0.97	0.91-1.04	0.390774	0.58616	246/49422	0.9	0.8-1.01	0.0858973	0.152774	129/215315	0.91	0.78-1.06	0.203882	0.335808
Relative lipoprotein lipid concentrations	Small LDL ratios	S-LDL-PL%	1530/49560	1.12	1.06-1.18	2.06895e-05	9.9071e-05	1014/215976	1.1	1.03-1.17	0.00529046	0.0212472	1231/49560	1.13	1.06-1.2	5.53155e-05	0.000835387	791/215976	1.08	1.01-1.17	0.03256	0.104331	247/49560	1.15	1.01-1.31	0.0332362	0.0732372	130/215976	1.24	1.03-1.49	0.0217893	0.0589732
Relative lipoprotein lipid concentrations	Small LDL ratios	S-LDL-TG%	1523/49366	0.99	0.94-1.04	0.746292	0.790703	1008/215104	1.08	1.01-1.14	0.0185154	0.0504944	1226/49366	0.96	0.91-1.02	0.210367	0.294278	788/215104	1.08	1-1.15	0.038974	0.121879	246/49366	1.15	1.02-1.3	0.0244092	0.0578847	129/215104	1.22	1.03-1.44	0.0178984	0.0530559
Relative lipoprotein lipid concentrations	Small VLDL ratios	S-VLDL-C%	1531/49594	0.98	0.93-1.03	0.457786	0.553343	1015/216077	0.94	0.89-1	0.0480813	0.109837	1232/49594	1	0.95-1.06	0.9121	0.942378	792/216077	0.94	0.88-1.01	0.0794727	0.199886	247/49594	0.84	0.75-0.95	0.00602168	0.0202621	130/216077	0.8	0.68-0.93	0.00300504	0.0173331
Relative lipoprotein lipid concentrations	Small VLDL ratios	S-VLDL-CE%	1531/49588	0.98	0.93-1.03	0.483529	0.57884	1015/216052	0.97	0.91-1.03	0.270882	0.408786	1232/49588	1	0.94-1.06	0.93125	0.954244	792/216052	0.96	0.9-1.03	0.295452	0.483997	247/49588	0.86	0.76-0.97	0.01203	0.0356602	130/216052	0.81	0.69-0.94	0.00590674	0.0237222
Relative lipoprotein lipid concentrations	Small VLDL ratios	S-VLDL-FC%	1531/49595	0.98	0.93-1.03	0.447936	0.549439	1014/216073	0.92	0.87-0.98	0.00769329	0.0270958	1232/49595	1.01	0.95-1.07	0.761632	0.853229	791/216073	0.93	0.87-0.99	0.0262455	0.0947119	247/49595	0.84	0.75-0.95	0.00628073	0.020852	130/216073	0.8	0.68-0.93	0.00339982	0.0180807
Relative lipoprotein lipid concentrations	Small VLDL ratios	S-VLDL-PL%	1531/49593	0.98	0.93-1.03	0.502005	0.592413	1014/216065	0.92	0.86-0.98	0.00581114	0.0229678	1232/49593	1.01	0.95-1.07	0.716499	0.810947	791/216065	0.92	0.86-0.99	0.0238618	0.0924637	247/49593	0.84	0.74-0.96	0.00783326	0.0246897	130/216065	0.79	0.67-0.92	0.00329693	0.0180807
Relative lipoprotein lipid concentrations	Small VLDL ratios	S-VLDL-TG%	1531/49595	1	0.95-1.06	0.866595	0.891662	1015/216076	1.07	1.01-1.14	0.0262087	0.0684525	1232/49595	0.98	0.93-1.04	0.475876	0.589518	792/216076	1.07	1-1.15	0.0558308	0.154465	247/49595	1.18	1.03-1.34	0.0147491	0.042213	130/216076	1.29	1.08-1.54	0.00479099	0.0197039
Relative lipoprotein lipid concentrations	Very large HDL ratios	XL-HDL-C%	1520/49246	0.96	0.91-1.01	0.150659	0.227359	1003/214268	0.92	0.87-0.99	0.0180439	0.0499215	1222/49246	0.96	0.91-1.02	0.232561	0.319932	783/214268	0.94	0.88-1.02	0.136267	0.279609	246/49246	0.94	0.82-1.07	0.326726	0.449474	128/214268	0.91	0.76-1.08	0.290065	0.424859
Relative lipoprotein lipid concentrations	Very large HDL ratios	XL-HDL-CE%	1516/49169	0.93	0.89-0.98	0.00784017	0.0157436	1008/214209	0.93	0.88-0.99	0.0164406	0.046439	1222/49169	0.96	0.91-1.02	0.183592	0.261226	786/214209	0.95	0.89-1.01	0.114419	0.247741	244/49169	0.84	0.75-0.94	0.00276814	0.0118839	129/214209	0.87	0.75-1.01	0.0711601	0.151443
Relative lipoprotein lipid concentrations	Very large HDL ratios	XL-HDL-FC%	1521/49237	1.02	0.96-1.08	0.537055	0.616252	1006/214803	0.98	0.91-1.05	0.514323	0.648404	1225/49237	0.98	0.92-1.05	0.587229	0.696285	786/214803	0.99	0.91-1.07	0.801728	0.895204	244/49237	1.07	0.94-1.23	0.316755	0.440626	129/214803	1.05	0.87-1.27	0.595439	0.702674
Relative lipoprotein lipid concentrations	Very large HDL ratios	XL-HDL-PL%	1515/49054	1.05	0.99-1.11	0.0789325	0.129304	1002/213786	1.09	1.01-1.17	0.0186566	0.0504944	1219/49054	1.07	1-1.14	0.0382736	0.0675895	782/213786	1.07	0.99-1.16	0.10517	0.231746	244/49054	1.02	0.89-1.16	0.818523	0.852771	128/213786	1.14	0.93-1.38	0.20634	0.335808
Relative lipoprotein lipid concentrations	Very large HDL ratios	XL-HDL-TG%	1509/48953	0.93	0.88-0.98	0.00648295	0.013124	1004/213849	0.99	0.93-1.06	0.738726	0.803169	1217/48953	0.91	0.86-0.97	0.00264554	0.00700787	782/213849	0.99	0.92-1.07	0.766879	0.867968	242/48953	1.03	0.9-1.17	0.705099	0.766679	129/213849	1.03	0.86-1.23	0.747084	0.837945
Relative lipoprotein lipid concentrations	Very large VLDL ratios	XL-VLDL-C%	1500/48882	1.04	0.99-1.1	0.104299	0.165417	1004/212537	0.95	0.89-1.02	0.144344	0.244501	1204/48882	1.07	1.01-1.14	0.0166031	0.0320478	782/212537	0.96	0.89-1.03	0.274072	0.461107	244/48882	0.88	0.77-1.01	0.0672892	0.126932	129/212537	0.74	0.61-0.9	0.0022088	0.0147841
Relative lipoprotein lipid concentrations	Very large VLDL ratios	XL-VLDL-CE%	1497/48853	1.03	0.98-1.09	0.275435	0.385299	1004/212246	0.95	0.89-1.01	0.11917	0.215407	1200/48853	1.05	0.99-1.11	0.10523	0.158802	783/212246	0.96	0.9-1.04	0.329745	0.526323	245/48853	0.88	0.78-1.01	0.066822	0.126932	129/212246	0.75	0.62-0.9	0.0025558	0.0155218
Relative lipoprotein lipid concentrations	Very large VLDL ratios	XL-VLDL-FC%	1494/48818	1.04	0.99-1.09	0.15669	0.235035	1004/212473	0.97	0.91-1.04	0.382401	0.523113	1198/48818	1.08	1.02-1.14	0.0109362	0.0230644	782/212473	0.97	0.9-1.05	0.455157	0.649964	244/48818	0.91	0.8-1.03	0.144597	0.236873	128/212473	0.85	0.7-1.02	0.0810986	0.16828
Relative lipoprotein lipid concentrations	Very large VLDL ratios	XL-VLDL-PL%	1467/47984	0.95	0.9-1	0.0469655	0.0795539	978/207603	0.99	0.92-1.06	0.720506	0.798567	1181/47984	0.95	0.89-1	0.050787	0.0837481	764/207603	0.97	0.9-1.05	0.4687	0.649964	238/47984	0.9	0.8-1.02	0.104746	0.178642	125/207603	0.98	0.81-1.2	0.871618	0.924352
Relative lipoprotein lipid concentrations	Very large VLDL ratios	XL-VLDL-TG%	1503/48988	0.94	0.9-0.99	0.0213682	0.0394125	1006/213174	1.04	0.98-1.12	0.213147	0.333796	1207/48988	0.92	0.87-0.97	0.00121342	0.0035546	784/213174	1.02	0.95-1.1	0.540094	0.719162	244/48988	1.13	0.98-1.3	0.0990915	0.172544	128/213174	1.31	1.04-1.64	0.0208869	0.057989
Relative lipoprotein lipid concentrations	Very small VLDL ratios	XS-VLDL-C%	1530/49588	0.98	0.93-1.03	0.397963	0.512619	1015/216042	0.93	0.87-0.98	0.00818116	0.0279056	1231/49588	1.01	0.95-1.07	0.860353	0.934817	792/216042	0.93	0.87-0.99	0.0248336	0.0936903	246/49588	0.85	0.75-0.96	0.00705258	0.022514	130/216042	0.81	0.7-0.93	0.00355805	0.0180807
Relative lipoprotein lipid concentrations	Very small VLDL ratios	XS-VLDL-CE%	1531/49589	0.97	0.92-1.02	0.254648	0.362094	1015/216055	0.93	0.87-0.98	0.00893317	0.0300589	1232/49589	1	0.94-1.06	0.889	0.940661	792/216055	0.93	0.87-0.99	0.0258901	0.0947119	247/49589	0.83	0.74-0.93	0.00198307	0.00914414	130/216055	0.81	0.71-0.93	0.003515	0.0180807
Relative lipoprotein lipid concentrations	Very small VLDL ratios	XS-VLDL-FC%	1524/49515	1.01	0.96-1.07	0.631642	0.705286	1011/215725	0.96	0.9-1.02	0.153144	0.250874	1227/49515	1.03	0.97-1.09	0.285678	0.38871	790/215725	0.96	0.9-1.02	0.196654	0.361699	245/49515	0.88	0.79-0.99	0.037146	0.0797358	129/215725	0.88	0.76-1.02	0.0928201	0.184291
Relative lipoprotein lipid concentrations	Very small VLDL ratios	XS-VLDL-PL%	1529/49576	1.07	1.02-1.13	0.00967093	0.018813	1015/215965	1.09	1.02-1.16	0.00693633	0.0265715	1230/49576	1.05	0.99-1.11	0.110897	0.16535	792/215965	1.08	1-1.15	0.046844	0.140171	247/49576	1.21	1.06-1.38	0.00428637	0.0154682	130/215965	1.34	1.12-1.59	0.000979414	0.00937977
Relative lipoprotein lipid concentrations	Very small VLDL ratios	XS-VLDL-TG%	1528/49570	1	0.95-1.05	0.873701	0.895274	1015/215965	1.09	1.02-1.15	0.00768194	0.0270958	1230/49570	0.97	0.92-1.03	0.330803	0.43582	792/215965	1.09	1.02-1.17	0.0140414	0.0613388	246/49570	1.16	1.03-1.32	0.0189292	0.0496145	130/215965	1.27	1.08-1.5	0.00470578	0.0197039
Total lipids	Total lipids	HDL-L	1530/49582	0.97	0.91-1.02	0.259539	0.365114	1015/216024	0.99	0.92-1.06	0.721597	0.798567	1231/49582	1	0.94-1.06	0.93577	0.954946	792/216024	0.99	0.92-1.07	0.861071	0.930324	247/49582	0.92	0.79-1.06	0.223394	0.341985	130/216024	0.87	0.71-1.06	0.162478	0.280951
Total lipids	Total lipids	LDL-L	1531/49593	0.88	0.84-0.93	1.27009e-06	3.0349e-05	1015/216064	0.88	0.83-0.94	6.81405e-05	0.00130515	1232/49593	0.9	0.85-0.95	0.000218609	0.0012659	792/216064	0.89	0.84-0.96	0.00130344	0.0208636	247/49593	0.79	0.7-0.9	0.000384005	0.00398405	130/216064	0.75	0.64-0.88	0.000530446	0.00720084
Total lipids	Total lipids	Total L	1531/49592	0.88	0.83-0.93	1.29365e-06	3.0349e-05	1015/216060	0.9	0.85-0.96	0.00138876	0.006916	1232/49592	0.89	0.84-0.95	0.000122443	0.000880342	792/216060	0.91	0.85-0.98	0.00884013	0.0431606	247/49592	0.82	0.72-0.93	0.00240186	0.0104923	130/216060	0.78	0.66-0.92	0.00402194	0.0192589
Total lipids	Total lipids	VLDL-L	1531/49584	0.9	0.85-0.94	1.72355e-05	9.32965e-05	1014/216024	0.93	0.87-0.99	0.0222179	0.0594865	1232/49584	0.88	0.84-0.94	2.09801e-05	0.000835387	792/216024	0.93	0.86-1	0.0508962	0.147362	247/49584	0.92	0.81-1.04	0.180132	0.282093	130/216024	0.9	0.75-1.08	0.270198	0.41024
Triglycerides	Triglycerides	HDL-TG	1530/49547	0.94	0.89-0.99	0.0206248	0.0383252	1011/215827	1.01	0.95-1.08	0.745412	0.803169	1231/49547	0.93	0.88-0.98	0.0123709	0.0250436	789/215827	1	0.93-1.08	0.941055	0.960339	247/49547	0.99	0.87-1.12	0.833517	0.864774	130/215827	1.01	0.84-1.2	0.942154	0.957536
Triglycerides	Triglycerides	LDL-TG	1529/49520	0.93	0.88-0.98	0.00351413	0.00760886	1012/215656	1.02	0.96-1.09	0.482063	0.625097	1230/49520	0.92	0.87-0.97	0.00328326	0.00851596	790/215656	1.02	0.95-1.1	0.535719	0.718639	247/49520	0.96	0.85-1.09	0.561073	0.66902	129/215656	0.96	0.81-1.15	0.67114	0.77011
Triglycerides	Triglycerides	Total TG	1530/49560	0.91	0.87-0.96	0.000334324	0.000967985	1014/215867	0.97	0.91-1.03	0.299911	0.444511	1231/49560	0.89	0.84-0.94	9.8776e-05	0.000848111	792/215867	0.97	0.9-1.04	0.386029	0.586105	247/49560	0.98	0.86-1.11	0.736967	0.784208	130/215867	0.99	0.83-1.18	0.882114	0.930705
Triglycerides	Triglycerides	VLDL-TG	1530/49563	0.91	0.86-0.96	0.000304475	0.000891933	1014/215892	0.95	0.89-1.02	0.137729	0.237987	1231/49563	0.89	0.84-0.94	6.79958e-05	0.000835387	792/215892	0.95	0.89-1.03	0.19993	0.363377	247/49563	0.98	0.86-1.11	0.760793	0.806117	130/215892	0.98	0.82-1.17	0.817928	0.893558

## Sheet: S8
Table S8	Results of associations between plasma metabolites and incident dementia stratified by APOE4 carrier status
			ACD										AD										VaD
			APOE ε4 carrier					APOE ε4 non-carrier					APOE ε4 carrier					APOE ε4 non-carrier					APOE ε4 carrier					APOE ε4 non-carrier
Group	Subgroup	Metabolite	Event NO.	HR	95%CI	Pvalue	Qvalue	Event NO.	HR	95%CI	Pvalue	Qvalue	Event NO.	HR	95%CI	Pvalue	Qvalue	Event NO.	HR	95%CI	Pvalue	Qvalue	Event NO.	HR	95%CI	Pvalue	Qvalue	Event NO.	HR	95%CI	Pvalue	Qvalue
Amino acids	Amino acids	Ala	1184/69125	1.01	0.95-1.07	0.767369	0.857486	1037/190170	1	0.94-1.06	0.89348	0.928671	966/69125	0.98	0.92-1.04	0.499997	0.601446	Event NO.	HR1	CI1	PValue1	FDR	166/69125	1.16	1-1.35	0.0450171	0.0783863	168/190170	0.98	0.84-1.15	0.823347	0.911171
Amino acids	Amino acids	Gln	1180/68933	1.04	0.98-1.10	0.236764	0.334967	1033/189703	0.99	0.93-1.06	0.867937	0.926149	963/68933	1.04	0.97-1.11	0.276382	0.402451	777/190170	1.01	0.94-1.08	0.805896	0.906173	165/68933	0.98	0.83-1.14	0.759302	0.811443	168/189703	0.83	0.71-0.96	0.0144408	0.114188
Amino acids	Amino acids	Gly	1182/68916	1.04	0.98-1.11	0.182443	0.278701	1032/189667	1	0.93-1.07	0.914231	0.940676	964/68916	1.06	0.99-1.13	0.0814152	0.166167	774/189703	1.03	0.96-1.11	0.432276	0.597981	165/68916	1.05	0.89-1.25	0.565887	0.631865	168/189667	0.82	0.68-0.99	0.0347357	0.183859
Amino acids	Amino acids	His	1182/69030	0.96	0.90-1.01	0.140703	0.228987	1034/189997	0.98	0.92-1.04	0.459439	0.587876	964/69030	0.95	0.89-1.02	0.14541	0.253898	773/189667	1.01	0.94-1.1	0.754839	0.874678	166/69030	0.92	0.79-1.08	0.302039	0.379837	168/189997	0.81	0.69-0.95	0.00861161	0.103894
Amino acids	Aromatic amino acids	Phe	1182/69042	0.94	0.89-1.00	0.0470931	0.0938094	1035/189981	1.03	0.97-1.1	0.282565	0.406697	964/69042	0.94	0.88-1	0.0550187	0.126849	775/189997	0.99	0.92-1.07	0.828134	0.908393	165/69042	1.04	0.89-1.21	0.653348	0.716669	168/189981	1.1	0.95-1.28	0.192084	0.395539
Amino acids	Aromatic amino acids	Tyr	1181/69020	0.96	0.90-1.01	0.130539	0.216695	1033/189926	1.07	1.01-1.14	0.0170939	0.0413242	963/69020	0.96	0.9-1.02	0.187446	0.301041	776/189981	1.03	0.96-1.11	0.381285	0.542514	166/69020	0.99	0.85-1.15	0.856754	0.882044	168/189926	1.03	0.88-1.19	0.74625	0.864262
Amino acids	Branched-chain amino acids	Ile	1183/68944	0.95	0.89-1.01	0.0793225	0.143125	1036/189688	1.01	0.95-1.08	0.645508	0.76905	965/68944	0.92	0.86-0.99	0.0163216	0.0495618	774/189926	1.09	1.01-1.16	0.0173565	0.053355	166/68944	1.08	0.93-1.25	0.308749	0.386324	168/189688	1.07	0.92-1.24	0.388077	0.571783
Amino acids	Branched-chain amino acids	Leu	1184/69031	0.92	0.86-0.97	0.00516548	0.014616	1037/189935	0.98	0.92-1.04	0.479112	0.604081	966/69031	0.9	0.84-0.96	0.00191106	0.0366042	776/189688	1.03	0.96-1.1	0.475881	0.637066	166/69031	1	0.85-1.17	0.981932	0.985892	168/189935	0.98	0.83-1.14	0.771486	0.865315
Amino acids	Branched-chain amino acids	Total BCAA	1183/69011	0.91	0.86-0.97	0.0032496	0.0097488	1035/189867	0.97	0.91-1.04	0.426801	0.559334	966/69011	0.89	0.83-0.95	0.000672442	0.0334876	777/189935	0.99	0.92-1.07	0.860507	0.915668	166/69011	1.04	0.89-1.21	0.6487	0.714718	168/189867	0.96	0.82-1.13	0.644481	0.782955
Amino acids	Branched-chain amino acids	Val	1183/69069	0.91	0.85-0.96	0.00151607	0.00571972	1035/190005	0.96	0.90-1.02	0.18311	0.283196	966/69069	0.88	0.82-0.94	0.000225666	0.0159759	775/189867	0.98	0.91-1.06	0.591082	0.74333	166/69069	1.05	0.9-1.23	0.509677	0.582154	168/190005	0.93	0.79-1.09	0.361663	0.559342
Apolipoproteins	Apolipoproteins	ApoA1	1184/69151	0.94	0.88-1.00	0.0605774	0.115143	1038/190240	0.97	0.90-1.03	0.309613	0.443066	966/69151	0.95	0.89-1.02	0.193926	0.305618	775/190005	0.95	0.88-1.03	0.201531	0.32375	166/69151	0.79	0.66-0.94	0.00737893	0.015977	168/190240	0.99	0.84-1.17	0.887872	0.93283
Apolipoproteins	Apolipoproteins	ApoB	1184/69160	0.9	0.85-0.96	0.000379047	0.00248376	1038/190292	0.89	0.84-0.94	0.000125406	0.000867392	966/69160	0.93	0.87-0.99	0.0174463	0.0517158	778/190240	0.98	0.91-1.06	0.656594	0.813393	166/69160	0.71	0.61-0.83	2.03379e-05	0.000120575	168/190292	0.89	0.77-1.04	0.142614	0.355109
Apolipoproteins	Apolipoproteins ratios	ApoB/ApoA1	1182/69154	0.93	0.88-0.99	0.0180131	0.0396926	1038/190276	0.92	0.86-0.98	0.00727827	0.0202552	964/69154	0.95	0.89-1.01	0.0885609	0.174768	778/190292	0.89	0.83-0.95	0.000637112	0.00473646	165/69154	0.8	0.68-0.94	0.0068552	0.0152406	168/190276	0.9	0.77-1.05	0.175479	0.389472
Cholesterol	Cholesterol	Clinical LDL-C	1184/69159	0.9	0.85-0.95	0.000179803	0.00186546	1038/190291	0.87	0.82-0.92	3.95565e-06	0.00012312	966/69159	0.93	0.88-0.99	0.0220764	0.0622202	778/190276	0.91	0.85-0.98	0.0107457	0.0361577	166/69159	0.7	0.61-0.81	7.31885e-07	2.60747e-05	168/190291	0.86	0.75-0.99	0.0368497	0.187257
Cholesterol	Cholesterol	HDL-C	1183/69155	0.96	0.90-1.02	0.168363	0.260388	1038/190251	0.96	0.89-1.03	0.211347	0.318942	965/69155	0.98	0.91-1.05	0.53889	0.627461	778/190291	0.87	0.82-0.93	6.2328e-05	0.00289098	166/69155	0.79	0.66-0.94	0.0082633	0.0177376	168/190251	0.95	0.8-1.13	0.588868	0.748103
Cholesterol	Cholesterol	LDL-C	1184/69158	0.89	0.84-0.94	7.13993e-05	0.00158366	1038/190293	0.87	0.82-0.92	3.92613e-06	0.00012312	966/69158	0.92	0.87-0.98	0.00861754	0.0389586	778/190251	0.98	0.9-1.06	0.541455	0.698561	166/69158	0.69	0.6-0.8	1.08577e-06	2.60747e-05	168/190293	0.87	0.75-1.01	0.0635559	0.247272
Cholesterol	Cholesterol	Non-HDL-C	1184/69161	0.9	0.85-0.95	8.59374e-05	0.00158366	1038/190292	0.88	0.83-0.93	1.55516e-05	0.000242022	966/69161	0.92	0.87-0.98	0.00971874	0.0389586	778/190293	0.87	0.81-0.93	9.03367e-05	0.00289098	166/69161	0.7	0.6-0.81	1.45127e-06	2.60747e-05	168/190292	0.88	0.76-1.02	0.0941648	0.304418
Cholesterol	Cholesterol	Remnant-C	1184/69163	0.9	0.85-0.95	0.000245328	0.00203622	1038/190296	0.89	0.84-0.95	0.000204931	0.00115972	966/69163	0.93	0.87-0.99	0.0148479	0.0473989	778/190292	0.88	0.82-0.94	0.000137027	0.00289098	166/69163	0.71	0.61-0.82	7.15243e-06	6.21288e-05	168/190296	0.9	0.77-1.04	0.151189	0.369079
Cholesterol	Cholesterol	Total C	1183/69156	0.89	0.84-0.94	4.76062e-05	0.00158366	1038/190286	0.88	0.83-0.94	3.19349e-05	0.000367958	965/69156	0.92	0.86-0.98	0.00817539	0.0389586	778/190296	0.89	0.83-0.95	0.000722431	0.00486176	166/69156	0.69	0.59-0.79	4.00626e-07	1.99512e-05	168/190286	0.88	0.76-1.02	0.07909	0.277372
Cholesterol	Cholesterol	VLDL-C	1184/69161	0.9	0.85-0.96	0.000436956	0.00268567	1038/190290	0.91	0.86-0.97	0.00454905	0.0134847	966/69161	0.92	0.86-0.98	0.00778407	0.0389586	778/190286	0.89	0.83-0.95	0.000527419	0.00452853	166/69161	0.76	0.65-0.88	0.00045825	0.00144436	168/190290	0.95	0.81-1.1	0.487749	0.678706
Cholesteryl esters	Cholesteryl esters	HDL-CE	1183/69158	0.96	0.90-1.02	0.209645	0.305272	1038/190264	0.95	0.89-1.02	0.18748	0.288163	965/69158	0.98	0.92-1.05	0.610632	0.686443	778/190290	0.91	0.84-0.97	0.00628195	0.0233463	166/69158	0.79	0.66-0.95	0.010087	0.0212853	168/190264	0.95	0.8-1.13	0.539032	0.699057
Cholesteryl esters	Cholesteryl esters	LDL-CE	1184/69155	0.89	0.84-0.94	4.87763e-05	0.00158366	1038/190294	0.87	0.82-0.93	6.74372e-06	0.000163727	966/69155	0.91	0.86-0.97	0.00517355	0.0389586	778/190264	0.97	0.9-1.05	0.50592	0.659551	166/69155	0.7	0.6-0.81	1.92055e-06	2.60747e-05	168/190294	0.88	0.76-1.02	0.0938835	0.304418
Cholesteryl esters	Cholesteryl esters	Total CE	1183/69158	0.89	0.84-0.94	5.61864e-05	0.00158366	1038/190281	0.88	0.83-0.94	3.25104e-05	0.000367958	965/69158	0.92	0.86-0.98	0.00937043	0.0389586	778/190294	0.87	0.82-0.94	0.000130265	0.00289098	166/69158	0.68	0.59-0.79	3.63831e-07	1.99512e-05	168/190281	0.87	0.75-1.01	0.0692254	0.253487
Cholesteryl esters	Cholesteryl esters	VLDL-CE	1184/69161	0.91	0.86-0.96	0.000590027	0.00306076	1038/190290	0.91	0.86-0.97	0.00276085	0.00892796	966/69161	0.92	0.87-0.98	0.013769	0.0459688	778/190281	0.89	0.83-0.95	0.000665767	0.00473646	166/69161	0.74	0.63-0.86	0.000140379	0.000563782	168/190290	0.91	0.78-1.07	0.252416	0.44894
Fatty acids	Fatty acid ratios	DHA%	1178/68951	0.99	0.93-1.05	0.73766	0.835861	1037/189843	0.91	0.85-0.97	0.00203185	0.00693057	961/68951	0.99	0.93-1.06	0.735548	0.789446	778/190290	0.9	0.84-0.97	0.00518373	0.0201679	165/68951	1.04	0.89-1.21	0.645226	0.71405	168/189843	0.88	0.76-1.03	0.11203	0.324275
Fatty acids	Fatty acid ratios	LA%	1183/69092	0.93	0.88-0.99	0.0190106	0.0415232	1037/190153	0.92	0.87-0.98	0.00878035	0.0235087	965/69092	0.97	0.91-1.04	0.402759	0.525062	778/189843	0.94	0.88-1.01	0.119689	0.227501	166/69092	0.74	0.65-0.85	2.25114e-05	0.000127394	168/190153	0.85	0.74-0.98	0.0277425	0.160648
Fatty acids	Fatty acid ratios	MUFA%	1183/69095	0.98	0.93-1.05	0.603185	0.725571	1037/190154	1.08	1.01-1.15	0.0176523	0.0416534	965/69095	0.97	0.9-1.03	0.32727	0.460397	778/190153	0.92	0.86-0.98	0.0130793	0.0417531	166/69095	1.16	0.99-1.36	0.0684879	0.110737	168/190154	1.24	1.06-1.45	0.00768073	0.103894
Fatty acids	Fatty acid ratios	Omega-3%	1176/68930	0.94	0.89-1.00	0.0505927	0.0999809	1034/189740	0.89	0.84-0.95	0.00053909	0.00244061	959/68930	0.92	0.86-0.98	0.0138076	0.0459688	778/190154	1.06	0.99-1.15	0.100784	0.200763	164/68930	1	0.85-1.17	0.996184	0.996184	167/189740	0.91	0.78-1.06	0.217923	0.422204
Fatty acids	Fatty acid ratios	Omega-6%	1183/69092	0.99	0.94-1.05	0.795377	0.880217	1037/190151	0.96	0.90-1.02	0.165889	0.261433	965/69092	1.02	0.96-1.09	0.499542	0.601446	776/189740	0.93	0.86-1	0.0444877	0.106514	166/69092	0.86	0.75-1	0.0438168	0.0768337	168/190151	0.86	0.75-1	0.0427232	0.193419
Fatty acids	Fatty acid ratios	Omega-6/Omega-3	1174/68562	1.04	0.98-1.10	0.204365	0.303925	1031/188678	1.1	1.03-1.17	0.00428017	0.0128405	957/68562	1.07	1-1.14	0.0502242	0.116877	778/190151	0.96	0.89-1.03	0.221014	0.350526	166/68562	0.95	0.81-1.11	0.530078	0.599952	168/188678	1.05	0.9-1.23	0.524249	0.694398
Fatty acids	Fatty acid ratios	PUFA%	1183/69093	0.98	0.92-1.04	0.489479	0.609509	1037/190148	0.92	0.87-0.98	0.00654601	0.0187351	965/69093	1	0.94-1.07	0.988808	0.997272	773/188678	1.06	0.99-1.14	0.1079	0.2099	166/69093	0.88	0.76-1.01	0.0771067	0.12229	168/190148	0.84	0.73-0.97	0.014803	0.114188
Fatty acids	Fatty acid ratios	PUFA/MUFA	1183/69091	1	0.94-1.06	0.928664	0.959492	1037/190152	0.92	0.86-0.98	0.010555	0.027377	965/69091	1.02	0.96-1.09	0.532664	0.625629	778/190148	0.93	0.87-1	0.0492364	0.114578	166/69091	0.87	0.74-1.01	0.0739401	0.11802	168/190152	0.81	0.69-0.95	0.00737296	0.103894
Fatty acids	Fatty acid ratios	SFA%	1183/69082	1.05	0.99-1.11	0.10821	0.18455	1037/190125	1.06	1.00-1.13	0.0552186	0.105765	965/69082	1.04	0.97-1.11	0.267173	0.393646	778/190152	0.94	0.87-1.01	0.0747816	0.159151	166/69082	1.06	0.91-1.24	0.424832	0.511029	168/190125	1.1	0.95-1.28	0.202589	0.400355
Fatty acids	Fatty acid ratios	Unsaturation	1183/69083	0.95	0.89-1.00	0.072279	0.132992	1037/190125	0.89	0.84-0.95	0.000311291	0.00161482	965/69083	0.95	0.89-1.02	0.145813	0.253898	778/190125	1.05	0.98-1.13	0.153749	0.276524	166/69083	0.87	0.74-1.01	0.0689382	0.110746	168/190125	0.84	0.72-0.98	0.0266943	0.159094
Fatty acids	Fatty acids	DHA	1176/68892	0.94	0.88-0.99	0.0306303	0.0646351	1037/189720	0.88	0.83-0.94	0.000192085	0.00113879	959/68892	0.93	0.87-1	0.0431615	0.101389	778/190125	0.92	0.85-0.99	0.0180675	0.0548636	164/68892	0.91	0.77-1.07	0.257215	0.345203	168/189720	0.91	0.78-1.07	0.265425	0.462174
Fatty acids	Fatty acids	LA	1182/69075	0.87	0.82-0.92	6.11364e-07	5.7347e-05	1037/190114	0.91	0.86-0.97	0.00225649	0.00759278	964/69075	0.89	0.83-0.95	0.000256641	0.0159759	778/189720	0.92	0.86-0.99	0.0325804	0.0819488	166/69075	0.67	0.58-0.78	2.23055e-07	1.99512e-05	168/190114	0.96	0.82-1.11	0.556978	0.711218
Fatty acids	Fatty acids	MUFA	1183/68976	0.92	0.87-0.98	0.00673321	0.0178359	1036/189939	1	0.94-1.06	0.950881	0.962477	965/68976	0.91	0.86-0.98	0.00911487	0.0389586	778/190114	0.9	0.84-0.97	0.00414135	0.0169048	166/68976	0.91	0.78-1.07	0.239092	0.330743	168/189939	1.14	0.98-1.33	0.0972166	0.306417
Fatty acids	Fatty acids	Omega-3	1178/68952	0.91	0.86-0.97	0.0030055	0.00935463	1036/189814	0.89	0.84-0.95	0.00059404	0.00250705	961/68952	0.9	0.84-0.96	0.00148111	0.0366042	778/189939	0.99	0.92-1.07	0.845123	0.910977	165/68952	0.92	0.78-1.08	0.291712	0.374414	167/189814	0.93	0.79-1.09	0.350752	0.549291
Fatty acids	Fatty acids	Omega-6	1183/69083	0.86	0.81-0.91	6.90927e-07	5.7347e-05	1037/190124	0.91	0.86-0.97	0.0033885	0.0105467	965/69083	0.88	0.83-0.94	0.000175899	0.0159759	777/189814	0.92	0.86-0.99	0.028426	0.0752987	166/69083	0.68	0.58-0.79	9.19274e-07	2.60747e-05	168/190124	0.98	0.84-1.14	0.759916	0.865315
Fatty acids	Fatty acids	PUFA	1183/69084	0.86	0.81-0.91	4.81675e-07	5.7347e-05	1037/190130	0.89	0.84-0.95	0.000412106	0.00205229	965/69084	0.87	0.82-0.93	5.00731e-05	0.0124682	778/190124	0.91	0.84-0.97	0.00738153	0.0266377	166/69084	0.7	0.6-0.82	7.23588e-06	6.21288e-05	168/190130	0.97	0.83-1.13	0.655566	0.78714
Fatty acids	Fatty acids	SFA	1183/68982	0.92	0.87-0.98	0.00779303	0.0196007	1036/189953	0.97	0.91-1.04	0.405772	0.537433	965/68982	0.92	0.86-0.98	0.0157052	0.0488824	778/190130	0.9	0.83-0.96	0.00318855	0.0139289	166/68982	0.84	0.72-0.99	0.0333434	0.0604732	168/189953	1.09	0.93-1.26	0.287319	0.483395
Fatty acids	Fatty acids	Total FA	1183/69047	0.89	0.84-0.95	0.000192336	0.00191567	1036/190071	0.95	0.89-1.01	0.100164	0.172006	965/69047	0.9	0.84-0.96	0.00107922	0.0366042	778/189953	0.97	0.9-1.05	0.45021	0.612581	166/69047	0.8	0.68-0.94	0.00583848	0.0132162	168/190071	1.07	0.91-1.25	0.409292	0.592521
Fluid balance	Fluid balance	Albumin	1184/69083	0.98	0.92-1.04	0.478827	0.602162	1037/190046	0.96	0.90-1.02	0.164833	0.261423	966/69083	0.99	0.93-1.05	0.690326	0.757229	778/190071	0.95	0.88-1.02	0.152501	0.276524	166/69083	0.89	0.77-1.04	0.132026	0.195681	167/190046	0.88	0.76-1.02	0.0860642	0.293562
Fluid balance	Fluid balance	Creatinine	1147/67309	0.98	0.92-1.05	0.590474	0.713728	1017/185271	1.02	0.95-1.09	0.661293	0.776707	934/67309	0.99	0.92-1.06	0.744583	0.795713	778/190046	0.99	0.92-1.07	0.819809	0.906173	157/67309	1.03	0.87-1.22	0.714879	0.780723	162/185271	0.94	0.79-1.12	0.489123	0.678706
Free cholesterol	Free cholesterol	HDL-FC	1183/69143	0.96	0.90-1.02	0.205914	0.303925	1038/190214	0.97	0.91-1.04	0.437044	0.566792	965/69143	0.98	0.91-1.05	0.558021	0.643275	760/185271	1.05	0.97-1.13	0.25571	0.390624	166/69143	0.79	0.66-0.95	0.0126003	0.0253023	168/190214	0.99	0.83-1.18	0.915322	0.941798
Free cholesterol	Free cholesterol	LDL-FC	1184/69159	0.91	0.86-0.96	0.00093131	0.00416767	1038/190292	0.87	0.82-0.92	5.00591e-06	0.000138497	966/69159	0.94	0.88-1	0.0562172	0.128423	778/190214	0.99	0.92-1.07	0.834155	0.910977	166/69159	0.69	0.59-0.8	1.62017e-06	2.60747e-05	168/190292	0.84	0.73-0.98	0.0231147	0.143889
Free cholesterol	Free cholesterol	Total FC	1184/69159	0.89	0.85-0.95	0.000114973	0.00158366	1038/190291	0.89	0.83-0.94	7.04049e-05	0.00058436	966/69159	0.92	0.87-0.98	0.0113733	0.0416463	778/190292	0.88	0.82-0.94	0.000172412	0.00304732	166/69159	0.69	0.59-0.8	1.42729e-06	2.60747e-05	168/190291	0.89	0.77-1.03	0.119352	0.330207
Free cholesterol	Free cholesterol	VLDL-FC	1184/69157	0.9	0.85-0.96	0.000760985	0.00357519	1038/190284	0.93	0.87-0.99	0.0241885	0.0547541	966/69157	0.91	0.86-0.97	0.00589459	0.0389586	778/190291	0.89	0.83-0.95	0.000653135	0.00473646	166/69157	0.79	0.67-0.93	0.00440986	0.0105582	168/190284	0.98	0.84-1.15	0.842601	0.924263
Glycolysis related metabolites	Glycolysis related metabolites	Citrate	1183/69132	1.03	0.98-1.09	0.255898	0.352036	1038/190223	1	0.94-1.06	0.98174	0.98174	965/69132	1.03	0.97-1.1	0.358068	0.495328	778/190284	0.92	0.86-0.99	0.0242792	0.0671725	166/69132	1.03	0.88-1.2	0.750464	0.808941	168/190223	0.92	0.79-1.08	0.319611	0.520152
Glycolysis related metabolites	Glycolysis related metabolites	Glu	1143/68042	1.08	1.02-1.14	0.0120251	0.0282477	990/187109	1.1	1.04-1.18	0.00184185	0.00664667	933/68042	1.04	0.98-1.11	0.191279	0.303366	778/190223	1.02	0.95-1.1	0.504106	0.659551	158/68042	1.28	1.09-1.49	0.00194113	0.00483342	150/187109	1.08	0.92-1.27	0.3242	0.524193
Glycolysis related metabolites	Glycolysis related metabolites	Lactate	1181/68977	1	0.94-1.06	0.925016	0.959492	1035/189860	1	0.94-1.07	0.981631	0.98174	963/68977	1	0.94-1.07	0.998321	0.998321	746/187109	1.11	1.03-1.19	0.00453854	0.0182274	166/68977	0.92	0.78-1.07	0.284241	0.370555	168/189860	0.99	0.84-1.16	0.87392	0.93283
Glycolysis related metabolites	Glycolysis related metabolites	Pyruvate	1178/68758	1.04	0.98-1.10	0.206447	0.303925	1031/189144	1.01	0.94-1.07	0.880781	0.928671	962/68758	1.01	0.95-1.08	0.701249	0.765837	776/189860	0.99	0.92-1.06	0.754606	0.874678	165/68758	1.12	0.95-1.31	0.174848	0.253123	168/189144	1.02	0.86-1.2	0.83943	0.924263
Inflammation	Inflammation	GlycA	1183/69149	1	0.95-1.07	0.874345	0.926434	1038/190256	1.07	1.01-1.14	0.0339245	0.0715864	965/69149	1	0.94-1.07	0.988291	0.997272	773/189144	0.99	0.92-1.07	0.815488	0.906173	166/69149	1.08	0.92-1.27	0.328423	0.406852	168/190256	1.11	0.95-1.31	0.178312	0.389472
Ketone bodies	Ketone bodies	3-Hydroxybutyrate	1116/65674	1.03	0.98-1.09	0.23534	0.334855	970/180551	1.02	0.96-1.09	0.48278	0.604081	910/65674	1.03	0.97-1.1	0.295976	0.423551	778/190256	1.06	0.99-1.14	0.114002	0.218358	165/65674	1.03	0.89-1.19	0.723859	0.787078	153/180551	1.11	0.96-1.28	0.175322	0.389472
Ketone bodies	Ketone bodies	Acetate	1174/68318	1.02	0.96-1.08	0.50525	0.61974	1021/188041	1.03	0.97-1.09	0.345648	0.480818	957/68318	1	0.94-1.07	0.94574	0.977133	729/180551	1.02	0.95-1.1	0.572802	0.727692	164/68318	0.97	0.83-1.14	0.730529	0.790877	163/188041	1.03	0.89-1.2	0.657531	0.78714
Ketone bodies	Ketone bodies	Acetoacetate	1155/67783	1.01	0.96-1.07	0.70779	0.812164	1017/186433	1.05	0.99-1.12	0.0796803	0.141717	944/67783	1.01	0.95-1.07	0.776139	0.822378	763/188041	1.02	0.95-1.1	0.502867	0.659551	163/67783	0.98	0.84-1.14	0.770178	0.819548	163/186433	1.15	1-1.32	0.0482974	0.214751
Ketone bodies	Ketone bodies	Acetone	1167/68199	1.04	0.99-1.10	0.139832	0.228987	1020/187306	1.03	0.97-1.09	0.33437	0.475761	951/68199	1.03	0.97-1.09	0.406523	0.527209	763/186433	1.06	0.99-1.13	0.0825818	0.172797	166/68199	1.1	0.95-1.26	0.201146	0.289511	166/187306	1.11	0.96-1.27	0.157157	0.378846
Lipoprotein particle concentrations	Lipoprotein particle concentrations	HDL-P	1183/69143	0.92	0.87-0.98	0.0135128	0.0311089	1038/190229	0.93	0.87-1.00	0.0443357	0.0890289	965/69143	0.94	0.88-1.01	0.0750939	0.159815	768/187306	1.05	0.98-1.12	0.154365	0.276524	166/69143	0.75	0.63-0.89	0.00127753	0.00334848	168/190229	0.94	0.8-1.11	0.499471	0.687118
Lipoprotein particle concentrations	Lipoprotein particle concentrations	LDL-P	1184/69160	0.9	0.85-0.96	0.000478156	0.00270593	1038/190291	0.89	0.83-0.94	0.000142274	0.000908364	966/69160	0.93	0.87-0.99	0.0165354	0.0496063	778/190229	0.95	0.88-1.03	0.214219	0.341927	166/69160	0.71	0.6-0.83	3.37428e-05	0.000175041	168/190291	0.88	0.75-1.03	0.105909	0.318494
Lipoprotein particle concentrations	Lipoprotein particle concentrations	Total P	1183/69142	0.91	0.86-0.97	0.00324007	0.0097488	1038/190236	0.92	0.86-0.98	0.0115364	0.0296141	965/69142	0.93	0.87-1	0.0360211	0.0888045	778/190291	0.89	0.83-0.95	0.00100716	0.0059262	166/69142	0.72	0.61-0.85	0.000164091	0.000638418	168/190236	0.93	0.79-1.09	0.368069	0.560067
Lipoprotein particle concentrations	Lipoprotein particle concentrations	VLDL-P	1184/69153	0.91	0.86-0.96	0.00155632	0.00578395	1038/190277	0.94	0.88-1.00	0.0517864	0.0999598	966/69153	0.92	0.86-0.98	0.0111203	0.0413278	778/190236	0.94	0.87-1.01	0.0869705	0.177505	166/69153	0.8	0.68-0.94	0.00703101	0.0153572	168/190277	0.98	0.84-1.14	0.769393	0.865315
Lipoprotein particle sizes	Lipoprotein particle sizes	HDL size	1184/69163	1.01	0.95-1.08	0.738511	0.835861	1038/190295	1.03	0.96-1.10	0.430224	0.560868	966/69163	1.03	0.96-1.1	0.434226	0.551644	778/190277	0.93	0.87-1	0.0674266	0.148577	166/69163	0.93	0.78-1.12	0.453468	0.533191	168/190295	1.01	0.85-1.21	0.882993	0.93283
Lipoprotein particle sizes	Lipoprotein particle sizes	LDL size	1182/69154	0.99	0.93-1.05	0.771393	0.857486	1038/190280	0.94	0.89-1.00	0.0510053	0.0992213	965/69154	1	0.94-1.07	0.989262	0.997272	778/190295	1.04	0.96-1.12	0.354175	0.509766	166/69154	0.94	0.81-1.1	0.462551	0.538202	168/190280	0.83	0.72-0.97	0.0151334	0.114188
Lipoprotein particle sizes	Lipoprotein particle sizes	VLDL size	1184/69165	0.93	0.88-0.99	0.0170595	0.0379269	1038/190301	0.95	0.89-1.01	0.130447	0.217995	966/69165	0.92	0.86-0.98	0.0100135	0.0389586	778/190280	0.96	0.9-1.03	0.280942	0.423967	166/69165	0.99	0.84-1.16	0.910925	0.925797	168/190301	1.13	0.96-1.33	0.140822	0.355109
Lipoprotein subclasses	Chylomicrons and extremely large VLDL	XXL-VLDL-C	1184/69104	0.94	0.88-1.00	0.0460248	0.0924208	1037/190156	1	0.94-1.07	0.926126	0.948994	966/69104	0.93	0.86-0.99	0.0259385	0.0702031	778/190301	0.93	0.86-1	0.0522495	0.119359	166/69104	0.94	0.8-1.1	0.439206	0.525781	168/190156	1.09	0.94-1.27	0.255175	0.450628
Lipoprotein subclasses	Chylomicrons and extremely large VLDL	XXL-VLDL-CE	1184/69121	0.94	0.88-1.00	0.0355951	0.0732493	1037/190194	1	0.93-1.06	0.893263	0.928671	966/69121	0.92	0.86-0.99	0.0247288	0.0676644	778/190156	0.99	0.92-1.06	0.755439	0.874678	166/69121	0.92	0.78-1.08	0.299283	0.379785	168/190194	1.07	0.92-1.24	0.406872	0.592462
Lipoprotein subclasses	Chylomicrons and extremely large VLDL	XXL-VLDL-FC	1183/69077	0.94	0.89-1.00	0.0526738	0.102467	1036/190099	1.01	0.95-1.07	0.821656	0.901288	965/69077	0.92	0.86-0.99	0.0215708	0.0617372	778/190194	0.98	0.91-1.06	0.66998	0.820539	166/69077	0.96	0.82-1.13	0.644288	0.71405	168/190099	1.12	0.96-1.3	0.145149	0.357844
Lipoprotein subclasses	Chylomicrons and extremely large VLDL	XXL-VLDL-L	1183/69011	0.95	0.90-1.01	0.0995213	0.172089	1035/189944	1	0.94-1.07	0.880254	0.928671	965/69011	0.93	0.87-1	0.0360064	0.0888045	778/190099	0.99	0.92-1.07	0.87869	0.931037	166/69011	1	0.85-1.16	0.967289	0.975122	168/189944	1.14	0.98-1.32	0.0888923	0.29911
Lipoprotein subclasses	Chylomicrons and extremely large VLDL	XXL-VLDL-P	1183/69029	0.95	0.89-1.01	0.104461	0.179384	1035/189991	1.01	0.94-1.07	0.861736	0.926149	965/69029	0.93	0.87-1	0.0373619	0.091207	778/189944	1	0.93-1.07	0.947693	0.973482	166/69029	0.99	0.84-1.15	0.864333	0.882044	168/189991	1.13	0.97-1.3	0.111424	0.324275
Lipoprotein subclasses	Chylomicrons and extremely large VLDL	XXL-VLDL-PL	1183/69052	0.95	0.89-1.01	0.0878913	0.156321	1036/190044	1.01	0.95-1.08	0.672883	0.779292	965/69052	0.93	0.87-0.99	0.0291953	0.0765224	778/189991	1	0.93-1.07	0.961995	0.973726	166/69052	0.99	0.84-1.15	0.861243	0.882044	168/190044	1.13	0.97-1.31	0.106165	0.318494
Lipoprotein subclasses	Chylomicrons and extremely large VLDL	XXL-VLDL-TG	1183/68950	0.96	0.91-1.02	0.212661	0.307864	1035/189786	1.01	0.95-1.07	0.777803	0.864612	965/68950	0.94	0.88-1.01	0.0746018	0.159815	778/190044	1	0.93-1.08	0.990788	0.994784	166/68950	1.02	0.87-1.18	0.831986	0.87044	168/189786	1.14	0.99-1.32	0.0674787	0.253487
Lipoprotein subclasses	IDL	IDL-C	1184/69162	0.91	0.86-0.97	0.00197146	0.0066337	1038/190293	0.89	0.84-0.94	0.000110211	0.000784073	966/69162	0.95	0.89-1.01	0.0907189	0.175109	778/189786	1	0.93-1.08	0.953934	0.973482	166/69162	0.7	0.6-0.81	2.98822e-06	3.34812e-05	168/190293	0.86	0.74-0.99	0.0400857	0.193419
Lipoprotein subclasses	IDL	IDL-CE	1184/69161	0.91	0.86-0.97	0.00161996	0.00581782	1038/190293	0.89	0.83-0.94	9.05871e-05	0.000727619	966/69161	0.94	0.89-1.01	0.0760138	0.160402	778/190293	0.89	0.83-0.95	0.0010234	0.0059262	166/69161	0.7	0.6-0.81	3.55558e-06	3.68891e-05	168/190293	0.86	0.74-0.99	0.0423139	0.193419
Lipoprotein subclasses	IDL	IDL-FC	1184/69159	0.93	0.88-0.98	0.0112622	0.0267074	1038/190293	0.9	0.84-0.95	0.000472492	0.00230687	966/69159	0.96	0.9-1.02	0.224566	0.347309	778/190293	0.89	0.83-0.95	0.000913866	0.00583468	166/69159	0.7	0.6-0.82	9.52671e-06	7.6521e-05	168/190293	0.86	0.74-1	0.0501621	0.215351
Lipoprotein subclasses	IDL	IDL-L	1184/69160	0.91	0.86-0.96	0.00135859	0.00536966	1038/190294	0.89	0.84-0.95	0.000293548	0.00155518	966/69160	0.94	0.89-1	0.0627252	0.139452	778/190293	0.9	0.84-0.97	0.00339579	0.0145785	166/69160	0.7	0.6-0.82	4.6281e-06	4.55171e-05	168/190294	0.87	0.75-1.01	0.0669101	0.253487
Lipoprotein subclasses	IDL	IDL-P	1183/69161	0.92	0.87-0.98	0.0068715	0.0178589	1038/190293	0.91	0.85-0.96	0.00142413	0.00521481	965/69161	0.95	0.9-1.01	0.125008	0.228875	778/190294	0.9	0.84-0.96	0.0021413	0.0104269	166/69161	0.73	0.62-0.86	0.000139285	0.000563782	168/190293	0.88	0.75-1.03	0.101486	0.311975
Lipoprotein subclasses	IDL	IDL-PL	1184/69157	0.92	0.87-0.97	0.00297826	0.00935463	1038/190288	0.9	0.85-0.96	0.000807767	0.00335223	966/69157	0.94	0.89-1.01	0.0781018	0.162061	778/190293	0.91	0.84-0.97	0.00580101	0.0219603	166/69157	0.71	0.6-0.83	1.78176e-05	0.000110915	168/190288	0.87	0.75-1.02	0.0838442	0.289961
Lipoprotein subclasses	IDL	IDL-TG	1183/69047	0.96	0.90-1.01	0.139402	0.228987	1037/190061	1.03	0.97-1.09	0.393125	0.526281	965/69047	0.95	0.89-1.02	0.138422	0.246193	778/190288	0.91	0.84-0.97	0.00582081	0.0219603	165/69047	0.93	0.79-1.09	0.383837	0.466221	168/190061	1.1	0.94-1.27	0.238829	0.434077
Lipoprotein subclasses	Large HDL	L-HDL-C	1183/69147	1	0.94-1.07	0.943992	0.963336	1038/190227	0.99	0.92-1.06	0.696275	0.795574	965/69147	1.03	0.96-1.1	0.477486	0.582814	777/190061	1.03	0.96-1.11	0.427877	0.595203	166/69147	0.86	0.72-1.03	0.104005	0.161857	168/190227	0.97	0.81-1.16	0.749743	0.864287
Lipoprotein subclasses	Large HDL	L-HDL-CE	1183/69153	1	0.94-1.07	0.91348	0.9557	1038/190241	0.98	0.92-1.06	0.656634	0.776682	965/69153	1.03	0.96-1.1	0.454621	0.560399	778/190227	1	0.92-1.08	0.998897	0.998897	166/69153	0.86	0.72-1.03	0.106302	0.164404	168/190241	0.97	0.81-1.16	0.725498	0.844155
Lipoprotein subclasses	Large HDL	L-HDL-FC	1183/69135	1.01	0.95-1.07	0.807955	0.886259	1037/190173	1	0.93-1.07	0.911944	0.940676	965/69135	1.03	0.96-1.1	0.44693	0.559224	778/190241	1	0.92-1.08	0.970663	0.978523	166/69135	0.87	0.73-1.05	0.156183	0.227424	167/190173	0.97	0.81-1.16	0.711075	0.831257
Lipoprotein subclasses	Large HDL	L-HDL-L	1183/69148	0.99	0.93-1.06	0.858992	0.914055	1038/190225	1	0.93-1.07	0.895105	0.928671	965/69148	1.01	0.95-1.09	0.677947	0.750042	778/190173	1.02	0.94-1.1	0.694298	0.839093	166/69148	0.86	0.72-1.04	0.116208	0.175368	168/190225	0.99	0.83-1.18	0.889748	0.93283
Lipoprotein subclasses	Large HDL	L-HDL-P	1183/69145	1	0.94-1.07	0.940509	0.963336	1038/190218	1	0.93-1.07	0.894778	0.928671	965/69145	1.02	0.95-1.09	0.539264	0.627461	778/190225	1.01	0.93-1.09	0.82247	0.906173	166/69145	0.86	0.71-1.04	0.110832	0.169308	168/190218	1	0.84-1.19	0.981237	0.989182
Lipoprotein subclasses	Large HDL	L-HDL-PL	1184/69151	1	0.94-1.07	0.900121	0.949703	1038/190241	1.01	0.94-1.08	0.838122	0.91132	966/69151	1.02	0.95-1.1	0.556634	0.643275	778/190218	1.01	0.93-1.09	0.795606	0.904593	166/69151	0.89	0.74-1.07	0.208888	0.297218	168/190241	1.01	0.85-1.21	0.882839	0.93283
Lipoprotein subclasses	Large HDL	L-HDL-TG	1182/69080	0.96	0.91-1.02	0.242809	0.33966	1037/190008	1.04	0.98-1.11	0.215757	0.321697	965/69080	0.96	0.9-1.03	0.272636	0.399332	778/190241	1.02	0.94-1.11	0.58566	0.740251	166/69080	0.94	0.8-1.11	0.486381	0.558106	168/190008	1.08	0.92-1.26	0.333898	0.532952
Lipoprotein subclasses	Large LDL	L-LDL-C	1184/69154	0.9	0.85-0.95	0.000120842	0.00158366	1038/190288	0.87	0.82-0.92	3.49995e-06	0.00012312	966/69154	0.92	0.87-0.98	0.0129716	0.045492	777/190008	1.04	0.97-1.12	0.242471	0.375002	166/69154	0.69	0.6-0.8	1.14444e-06	2.60747e-05	168/190288	0.86	0.74-0.99	0.0391862	0.193419
Lipoprotein subclasses	Large LDL	L-LDL-CE	1184/69155	0.89	0.84-0.94	7.98329e-05	0.00158366	1038/190287	0.87	0.82-0.92	3.81653e-06	0.00012312	966/69155	0.92	0.86-0.98	0.00822133	0.0389586	778/190288	0.87	0.82-0.94	0.000128149	0.00289098	166/69155	0.69	0.59-0.8	1.78407e-06	2.60747e-05	168/190287	0.86	0.74-1	0.052465	0.22142
Lipoprotein subclasses	Large LDL	L-LDL-FC	1184/69156	0.91	0.86-0.97	0.00159962	0.00581782	1038/190287	0.87	0.82-0.93	1.06917e-05	0.000177483	966/69156	0.94	0.89-1.01	0.0735887	0.159336	778/190287	0.87	0.81-0.94	0.000139324	0.00289098	166/69156	0.69	0.59-0.8	1.98964e-06	2.60747e-05	168/190287	0.84	0.72-0.97	0.0213149	0.143889
Lipoprotein subclasses	Large LDL	L-LDL-L	1184/69156	0.9	0.85-0.95	0.000142441	0.00161678	1038/190288	0.87	0.82-0.93	9.82921e-06	0.000177483	966/69156	0.92	0.87-0.98	0.013846	0.0459688	778/190287	0.88	0.82-0.94	0.000348338	0.00386432	166/69156	0.69	0.6-0.8	1.40069e-06	2.60747e-05	168/190288	0.87	0.75-1	0.0559725	0.232278
Lipoprotein subclasses	Large LDL	L-LDL-P	1184/69155	0.91	0.86-0.96	0.000788111	0.00363407	1038/190288	0.88	0.83-0.94	0.000104929	0.000784073	966/69155	0.93	0.87-0.99	0.0222393	0.0622202	778/190288	0.88	0.82-0.94	0.000239369	0.00350605	166/69155	0.72	0.61-0.85	7.36605e-05	0.000339657	168/190288	0.87	0.74-1.01	0.0691885	0.253487
Lipoprotein subclasses	Large LDL	L-LDL-PL	1184/69161	0.9	0.85-0.96	0.00046379	0.00268567	1038/190291	0.88	0.83-0.93	2.20965e-05	0.000305669	966/69161	0.93	0.88-0.99	0.0300824	0.0780261	778/190288	0.89	0.83-0.95	0.000973649	0.00591313	166/69161	0.68	0.58-0.8	1.52384e-06	2.60747e-05	168/190291	0.86	0.74-0.99	0.0423883	0.193419
Lipoprotein subclasses	Large LDL	L-LDL-TG	1182/69019	0.95	0.90-1.01	0.127398	0.2129	1037/190033	1.02	0.96-1.09	0.48111	0.604081	964/69019	0.95	0.89-1.02	0.131744	0.237048	778/190291	0.88	0.82-0.95	0.000400983	0.0039938	165/69019	0.91	0.77-1.07	0.247786	0.339004	168/190033	1.1	0.94-1.27	0.227061	0.425099
Lipoprotein subclasses	Large VLDL	L-VLDL-C	1184/69163	0.91	0.85-0.96	0.00145138	0.00564678	1038/190289	0.94	0.89-1.01	0.0792681	0.141717	966/69163	0.91	0.85-0.97	0.00443286	0.0389586	777/190033	1.03	0.95-1.1	0.49008	0.649095	166/69163	0.85	0.72-1	0.0459548	0.0794635	168/190289	1	0.85-1.17	0.993938	0.993938
Lipoprotein subclasses	Large VLDL	L-VLDL-CE	1184/69164	0.9	0.85-0.96	0.000719982	0.0034841	1038/190293	0.93	0.87-0.99	0.0299339	0.065382	966/69164	0.91	0.85-0.97	0.00427303	0.0389586	778/190289	0.93	0.87-1.01	0.0684156	0.149434	166/69164	0.81	0.69-0.95	0.0118731	0.0242327	168/190293	0.96	0.82-1.13	0.646713	0.782955
Lipoprotein subclasses	Large VLDL	L-VLDL-FC	1184/69158	0.91	0.86-0.97	0.00395084	0.0114391	1038/190276	0.96	0.90-1.02	0.213073	0.31961	966/69158	0.91	0.85-0.97	0.00613477	0.0389586	778/190293	0.92	0.86-0.99	0.0330957	0.0824083	166/69158	0.89	0.75-1.04	0.150401	0.220294	168/190276	1.03	0.88-1.21	0.708262	0.831257
Lipoprotein subclasses	Large VLDL	L-VLDL-L	1184/69150	0.91	0.86-0.97	0.00290034	0.00925876	1038/190251	0.95	0.89-1.02	0.143116	0.231403	966/69150	0.91	0.85-0.97	0.00418676	0.0389586	778/190276	0.95	0.88-1.02	0.158093	0.27865	166/69150	0.91	0.77-1.06	0.226067	0.314473	168/190251	1.05	0.9-1.23	0.525232	0.694398
Lipoprotein subclasses	Large VLDL	L-VLDL-P	1184/69152	0.92	0.86-0.98	0.00568603	0.0157314	1038/190251	0.97	0.91-1.03	0.338105	0.47672	966/69152	0.91	0.85-0.97	0.00655475	0.0389586	778/190251	0.94	0.87-1.01	0.104155	0.20421	166/69152	0.91	0.77-1.07	0.257308	0.345203	168/190251	1.05	0.9-1.23	0.531576	0.694398
Lipoprotein subclasses	Large VLDL	L-VLDL-PL	1184/69154	0.92	0.86-0.98	0.00606703	0.0164206	1038/190265	0.97	0.91-1.03	0.339827	0.47672	966/69154	0.91	0.85-0.97	0.00666189	0.0389586	778/190251	0.96	0.89-1.03	0.24082	0.374775	166/69154	0.92	0.78-1.08	0.300473	0.379785	168/190265	1.05	0.9-1.23	0.532651	0.694398
Lipoprotein subclasses	Large VLDL	L-VLDL-TG	1184/69109	0.92	0.86-0.98	0.0058655	0.0160495	1038/190186	0.96	0.90-1.02	0.21866	0.324085	966/69109	0.91	0.85-0.97	0.00586902	0.0389586	778/190265	0.96	0.89-1.03	0.235607	0.371305	166/69109	0.93	0.79-1.09	0.393559	0.47571	168/190186	1.07	0.92-1.25	0.386363	0.571783
Lipoprotein subclasses	Medium HDL	M-HDL-C	1184/69157	0.96	0.90-1.02	0.192493	0.29049	1038/190258	0.97	0.91-1.04	0.348951	0.482715	966/69157	0.97	0.91-1.04	0.415976	0.532505	778/190186	0.95	0.88-1.02	0.158909	0.27865	166/69157	0.82	0.69-0.98	0.0267849	0.049772	168/190258	0.98	0.83-1.16	0.787867	0.879726
Lipoprotein subclasses	Medium HDL	M-HDL-CE	1184/69158	0.96	0.90-1.03	0.239571	0.337024	1038/190259	0.97	0.91-1.04	0.35604	0.489801	966/69158	0.98	0.91-1.05	0.476314	0.582814	778/190258	0.99	0.91-1.07	0.74277	0.874678	166/69158	0.83	0.7-0.99	0.0335153	0.0604732	168/190259	0.97	0.82-1.15	0.753323	0.864412
Lipoprotein subclasses	Medium HDL	M-HDL-FC	1184/69155	0.95	0.90-1.02	0.158804	0.251861	1038/190246	0.97	0.91-1.04	0.401679	0.534857	966/69155	0.97	0.9-1.04	0.369304	0.499764	778/190259	0.99	0.91-1.07	0.754574	0.874678	166/69155	0.81	0.68-0.97	0.0236743	0.0443226	168/190246	0.99	0.84-1.18	0.93561	0.953995
Lipoprotein subclasses	Medium HDL	M-HDL-L	1184/69154	0.95	0.89-1.01	0.0921985	0.162424	1038/190243	0.98	0.92-1.05	0.61904	0.744643	966/69154	0.95	0.89-1.02	0.177377	0.292496	778/190246	0.99	0.92-1.07	0.816164	0.906173	166/69154	0.84	0.71-0.99	0.0402473	0.0715826	168/190243	1.01	0.86-1.2	0.879853	0.93283
Lipoprotein subclasses	Medium HDL	M-HDL-P	1184/69155	0.96	0.90-1.02	0.191189	0.290281	1038/190248	0.98	0.91-1.04	0.472733	0.600564	966/69155	0.97	0.9-1.04	0.362608	0.496095	778/190243	1	0.92-1.08	0.961593	0.973726	166/69155	0.83	0.69-0.99	0.0385688	0.0690908	168/190248	0.99	0.84-1.17	0.905936	0.936008
Lipoprotein subclasses	Medium HDL	M-HDL-PL	1184/69153	0.95	0.89-1.01	0.118532	0.200779	1038/190235	0.99	0.93-1.06	0.865231	0.926149	966/69153	0.95	0.89-1.02	0.168749	0.280123	778/190248	0.99	0.92-1.07	0.85997	0.915668	166/69153	0.87	0.73-1.03	0.102912	0.161164	168/190235	1.03	0.88-1.22	0.699977	0.826039
Lipoprotein subclasses	Medium HDL	M-HDL-TG	1182/69096	0.94	0.89-1.00	0.0603487	0.115143	1036/190133	1.03	0.97-1.09	0.382373	0.514653	964/69096	0.93	0.87-0.99	0.0227227	0.062866	778/190235	1.01	0.93-1.09	0.853139	0.915653	166/69096	0.99	0.84-1.15	0.852423	0.882044	168/190133	1.09	0.93-1.27	0.292046	0.486928
Lipoprotein subclasses	Medium LDL	M-LDL-C	1184/69159	0.89	0.84-0.95	9.73013e-05	0.00158366	1038/190295	0.88	0.83-0.93	2.97505e-05	0.000367958	966/69159	0.92	0.86-0.98	0.00654741	0.0389586	777/190133	1.03	0.96-1.11	0.448335	0.612581	166/69159	0.69	0.59-0.81	4.75278e-06	4.55171e-05	168/190295	0.89	0.76-1.04	0.132932	0.341237
Lipoprotein subclasses	Medium LDL	M-LDL-CE	1184/69160	0.89	0.84-0.94	8.58075e-05	0.00158366	1038/190293	0.89	0.83-0.94	0.00013074	0.000879847	966/69160	0.91	0.86-0.97	0.00426697	0.0389586	778/190295	0.88	0.82-0.94	0.000319858	0.00379261	166/69160	0.7	0.6-0.82	1.3356e-05	9.4179e-05	168/190293	0.91	0.78-1.06	0.218001	0.422204
Lipoprotein subclasses	Medium LDL	M-LDL-FC	1184/69158	0.9	0.85-0.96	0.000577175	0.0030578	1038/190293	0.86	0.81-0.92	3.05813e-06	0.00012312	966/69158	0.93	0.88-0.99	0.0333319	0.0854705	778/190293	0.89	0.82-0.95	0.000866604	0.00567854	166/69158	0.69	0.59-0.8	2.5759e-06	3.20699e-05	168/190293	0.84	0.72-0.98	0.0285309	0.161459
Lipoprotein subclasses	Medium LDL	M-LDL-L	1184/69158	0.89	0.84-0.95	0.00011545	0.00158366	1038/190292	0.88	0.83-0.94	4.99689e-05	0.00049769	966/69158	0.92	0.86-0.98	0.00668915	0.0389586	778/190293	0.87	0.81-0.93	0.000114754	0.00289098	166/69158	0.7	0.6-0.82	8.72016e-06	7.23774e-05	168/190292	0.9	0.77-1.05	0.168878	0.389472
Lipoprotein subclasses	Medium LDL	M-LDL-P	1184/69159	0.9	0.85-0.96	0.000454094	0.00268567	1038/190296	0.9	0.84-0.95	0.000557999	0.0024811	966/69159	0.92	0.87-0.99	0.0160132	0.0492256	778/190292	0.88	0.82-0.95	0.000455265	0.00436004	166/69159	0.69	0.59-0.82	1.76e-05	0.000110915	168/190296	0.91	0.78-1.07	0.246502	0.44185
Lipoprotein subclasses	Medium LDL	M-LDL-PL	1184/69158	0.9	0.85-0.95	0.000226667	0.00203622	1038/190293	0.88	0.83-0.93	4.3302e-05	0.000449258	966/69158	0.92	0.86-0.98	0.00998308	0.0389586	778/190296	0.89	0.83-0.96	0.00237908	0.0111772	166/69158	0.7	0.6-0.83	1.98575e-05	0.000120575	168/190293	0.88	0.76-1.03	0.108893	0.322791
Lipoprotein subclasses	Medium LDL	M-LDL-TG	1182/68949	0.95	0.89-1.01	0.0926276	0.162424	1036/189910	1.01	0.95-1.08	0.744013	0.842087	964/68949	0.94	0.88-1.01	0.0779848	0.162061	778/190293	0.88	0.82-0.95	0.000562419	0.0045674	165/68949	0.91	0.77-1.07	0.260186	0.345203	168/189910	1.11	0.96-1.28	0.175012	0.389472
Lipoprotein subclasses	Medium VLDL	M-VLDL-C	1184/69162	0.9	0.85-0.96	0.000524658	0.00290311	1038/190293	0.88	0.83-0.94	6.9777e-05	0.00058436	966/69162	0.93	0.88-0.99	0.0283932	0.0752117	777/189910	1.01	0.94-1.09	0.731407	0.872815	166/69162	0.7	0.6-0.82	1.36162e-05	9.4179e-05	168/190293	0.86	0.74-1.01	0.0583561	0.232278
Lipoprotein subclasses	Medium VLDL	M-VLDL-CE	1184/69159	0.92	0.87-0.97	0.002301	0.00755829	1038/190293	0.88	0.83-0.94	5.22775e-05	0.000500658	966/69159	0.95	0.89-1.01	0.0898399	0.174768	778/190293	0.88	0.82-0.95	0.000485112	0.00441472	166/69159	0.7	0.6-0.82	1.1636e-05	8.77988e-05	168/190293	0.84	0.72-0.98	0.0227272	0.143889
Lipoprotein subclasses	Medium VLDL	M-VLDL-FC	1184/69158	0.9	0.85-0.95	0.000239839	0.00203622	1038/190291	0.9	0.84-0.95	0.000492438	0.00231353	966/69158	0.92	0.86-0.98	0.00854695	0.0389586	778/190293	0.88	0.82-0.95	0.000496435	0.00441472	166/69158	0.72	0.61-0.85	0.000101213	0.000427155	168/190291	0.9	0.77-1.06	0.201464	0.400355
Lipoprotein subclasses	Medium VLDL	M-VLDL-L	1184/69159	0.89	0.84-0.94	8.4006e-05	0.00158366	1038/190287	0.9	0.85-0.96	0.00127576	0.00482568	966/69159	0.9	0.85-0.96	0.00161556	0.0366042	778/190291	0.89	0.83-0.96	0.00189245	0.00945128	166/69159	0.78	0.66-0.91	0.00166298	0.00422532	168/190287	0.96	0.82-1.12	0.62718	0.782955
Lipoprotein subclasses	Medium VLDL	M-VLDL-P	1184/69161	0.9	0.84-0.95	0.000233346	0.00203622	1038/190289	0.91	0.85-0.96	0.00199095	0.00688536	966/69161	0.91	0.85-0.97	0.00471413	0.0389586	778/190287	0.89	0.83-0.96	0.00262236	0.0118721	166/69161	0.75	0.63-0.88	0.000585527	0.00179995	168/190289	0.93	0.8-1.09	0.375382	0.560067
Lipoprotein subclasses	Medium VLDL	M-VLDL-PL	1184/69162	0.89	0.84-0.95	0.000158333	0.00171413	1038/190288	0.9	0.85-0.96	0.000947646	0.00380587	966/69162	0.91	0.85-0.97	0.00417847	0.0389586	778/190289	0.9	0.84-0.97	0.00478364	0.0189068	166/69162	0.74	0.63-0.87	0.000327496	0.00107298	168/190288	0.93	0.79-1.08	0.337719	0.535618
Lipoprotein subclasses	Medium VLDL	M-VLDL-TG	1184/69149	0.9	0.85-0.96	0.000727604	0.0034841	1038/190253	0.94	0.88-1.01	0.0724442	0.130714	966/69149	0.9	0.84-0.96	0.00150772	0.0366042	778/190288	0.89	0.83-0.96	0.00253281	0.0116791	166/69149	0.88	0.75-1.04	0.134652	0.198393	168/190253	1.04	0.89-1.21	0.642634	0.782955
Lipoprotein subclasses	Small HDL	S-HDL-C	1184/69135	0.91	0.85-0.96	0.000954622	0.00416767	1038/190234	0.91	0.85-0.96	0.0018898	0.00668372	966/69135	0.92	0.86-0.98	0.00931881	0.0389586	778/190253	0.93	0.87-1.01	0.0739551	0.159151	166/69135	0.75	0.64-0.88	0.00046655	0.00145214	168/190234	0.91	0.78-1.06	0.230345	0.427542
Lipoprotein subclasses	Small HDL	S-HDL-CE	1184/69142	0.91	0.86-0.97	0.00188931	0.00652334	1038/190234	0.9	0.85-0.96	0.0012791	0.00482568	966/69142	0.92	0.86-0.98	0.0147242	0.0473989	778/190234	0.92	0.86-0.99	0.0229945	0.0658368	166/69142	0.76	0.65-0.89	0.000849296	0.00237612	168/190234	0.89	0.76-1.04	0.158233	0.378846
Lipoprotein subclasses	Small HDL	S-HDL-FC	1184/69138	0.9	0.85-0.96	0.000970783	0.00416767	1038/190218	0.93	0.87-0.99	0.0247473	0.0555143	966/69138	0.91	0.86-0.98	0.00882525	0.0389586	778/190234	0.91	0.85-0.98	0.0158209	0.049866	166/69138	0.76	0.64-0.89	0.000906137	0.00250698	168/190218	0.96	0.82-1.13	0.647746	0.782955
Lipoprotein subclasses	Small HDL	S-HDL-L	1184/69137	0.91	0.85-0.96	0.00106817	0.00440744	1038/190230	0.94	0.88-1.00	0.0606637	0.113573	966/69137	0.91	0.85-0.97	0.00337967	0.0389586	778/190218	0.95	0.88-1.02	0.147801	0.270606	166/69137	0.8	0.68-0.93	0.0051476	0.0118681	168/190230	0.98	0.84-1.15	0.814426	0.905322
Lipoprotein subclasses	Small HDL	S-HDL-P	1184/69134	0.9	0.85-0.96	0.000705855	0.0034841	1038/190234	0.91	0.85-0.97	0.00236367		966/69134	0.91	0.85-0.97	0.00597584	0.0389586	778/190230	0.95	0.88-1.02	0.174318	0.295273	166/69134	0.75	0.64-0.89	0.000665638	0.00194993	168/190234	0.91	0.78-1.07	0.257414	0.45138
Lipoprotein subclasses	Small HDL	S-HDL-PL	1183/69141	0.91	0.86-0.97	0.00191247	0.00652334	1037/190226	0.96	0.90-1.02	0.16971	0.264111	965/69141	0.91	0.85-0.97	0.0033267	0.0389586	778/190234	0.92	0.86-0.99	0.0241059	0.0671725	166/69141	0.83	0.7-0.97	0.0199926	0.0385903	168/190226	1.01	0.86-1.18	0.89162	0.93283
Lipoprotein subclasses	Small HDL	S-HDL-TG	1184/69120	0.95	0.89-1.01	0.077528	0.140908	1037/190212	1.02	0.95-1.08	0.614414	0.742665	966/69120	0.93	0.87-0.99	0.033639	0.0854705	777/190226	0.96	0.9-1.04	0.316677	0.466583	166/69120	0.99	0.85-1.16	0.931522	0.942882	168/190212	1.09	0.93-1.27	0.282673	0.482092
Lipoprotein subclasses	Small LDL	S-LDL-C	1184/69161	0.9	0.85-0.95	0.000202176	0.00193622	1038/190295	0.88	0.83-0.94	4.25793e-05	0.000449258	966/69161	0.92	0.87-0.98	0.0109922	0.0413278	778/190212	1.01	0.94-1.09	0.697531	0.839093	166/69161	0.7	0.6-0.82	9.96037e-06	7.75041e-05	168/190295	0.89	0.76-1.03	0.124481	0.338041
Lipoprotein subclasses	Small LDL	S-LDL-CE	1184/69160	0.89	0.84-0.95	0.000142848	0.00161678	1038/190293	0.89	0.83-0.95	0.00018136	0.00110143	966/69160	0.91	0.86-0.97	0.00566529	0.0389586	778/190295	0.88	0.82-0.94	0.000372465	0.00386432	166/69160	0.7	0.6-0.83	2.103e-05	0.000121778	168/190293	0.9	0.78-1.05	0.198516	0.398633
Lipoprotein subclasses	Small LDL	S-LDL-FC	1184/69163	0.92	0.87-0.97	0.00230695	0.00755829	1038/190294	0.87	0.82-0.93	7.23291e-06	0.000163727	966/69163	0.95	0.89-1.01	0.0932502	0.177247	778/190293	0.89	0.83-0.95	0.000963978	0.00591313	166/69163	0.71	0.61-0.83	1.51031e-05	0.00010164	168/190294	0.85	0.74-0.99	0.0406245	0.193419
Lipoprotein subclasses	Small LDL	S-LDL-L	1184/69159	0.9	0.85-0.95	0.000292748	0.00221793	1038/190293	0.89	0.83-0.94	0.000107806	0.000784073	966/69159	0.92	0.87-0.98	0.0123343	0.0438747	778/190294	0.88	0.82-0.94	0.000183573	0.00304732	166/69159	0.71	0.61-0.83	2.75624e-05	0.000146022	168/190293	0.91	0.78-1.06	0.219347	0.422204
Lipoprotein subclasses	Small LDL	S-LDL-P	1184/69160	0.9	0.85-0.96	0.000453466	0.00268567	1038/190295	0.9	0.84-0.95	0.000524147	0.0024169	966/69160	0.92	0.87-0.98	0.0131701	0.0455467	778/190293	0.88	0.82-0.95	0.00063567	0.00473646	166/69160	0.71	0.61-0.84	6.08692e-05	0.000297185	168/190295	0.9	0.77-1.05	0.195387	0.395539
Lipoprotein subclasses	Small LDL	S-LDL-PL	1184/69159	0.91	0.86-0.97	0.00149344	0.00571972	1038/190292	0.89	0.84-0.95	0.000222487	0.00123109	966/69159	0.94	0.88-1	0.0383754	0.0918795	778/190295	0.89	0.83-0.96	0.00162702	0.00880713	166/69159	0.73	0.63-0.86	0.000126851	0.000526432	168/190292	0.92	0.79-1.07	0.286123	0.483395
Lipoprotein subclasses	Small LDL	S-LDL-TG	1183/68952	0.94	0.89-1	0.0511524	0.100291	1035/189909	1	0.94-1.06	0.931088	0.950168	965/68952	0.93	0.87-0.99	0.0351897	0.0885074	778/190292	0.89	0.83-0.96	0.001278	0.00723232	166/68952	0.94	0.8-1.1	0.452484	0.533191	168/189909	1.11	0.96-1.28	0.167187	0.389472
Lipoprotein subclasses	Small LDL	S-VLDL-C	1182/69154	0.9	0.85-0.95	0.000347074	0.00233572	1038/190285	0.91	0.86-0.97	0.0042052	0.0127694	964/69154	0.92	0.86-0.98	0.00769343	0.0389586	777/189909	1	0.93-1.07	0.903734	0.949493	165/69154	0.72	0.61-0.85	8.46143e-05	0.000369631	168/190285	0.91	0.78-1.06	0.238745	0.434077
Lipoprotein subclasses	Small LDL	S-VLDL-CE	1182/69154	0.9	0.85-0.96	0.000671634	0.003413	1038/190282	0.93	0.87-0.99	0.015321	0.0377715	964/69154	0.92	0.86-0.98	0.00934982	0.0389586	778/190285	0.91	0.85-0.98	0.0113427	0.0374787	165/69154	0.73	0.62-0.87	0.000254533	0.000892659	168/190282	0.92	0.78-1.07	0.282433	0.482092
Lipoprotein subclasses	Small LDL	S-VLDL-FC	1184/69156	0.9	0.85-0.96	0.000449401	0.00268567	1038/190287	0.9	0.84-0.95	0.000579637	0.00250705	966/69156	0.92	0.87-0.99	0.0151949	0.0478929	778/190282	0.92	0.86-0.99	0.0306555	0.0795128	166/69156	0.72	0.61-0.85	9.65978e-05	0.000414704	168/190287	0.9	0.77-1.05	0.17087	0.389472
Lipoprotein subclasses	Small LDL	S-VLDL-L	1184/69145	0.9	0.85-0.96	0.000574739	0.0030578	1038/190274	0.93	0.88-0.99	0.0323173	0.0693708	966/69145	0.91	0.85-0.97	0.00426738	0.0389586	778/190287	0.9	0.83-0.96	0.00282846	0.0125765	166/69145	0.81	0.69-0.95	0.0102347	0.0214155	168/190274	0.99	0.84-1.16	0.870003	0.93283
Lipoprotein subclasses	Small LDL	S-VLDL-P	1184/69147	0.91	0.86-0.96	0.00163553	0.00581782	1038/190275	0.95	0.89-1.01	0.0872349	0.154053	966/69147	0.92	0.86-0.98	0.00815947	0.0389586	778/190274	0.93	0.86-1	0.0518677	0.119359	166/69147	0.83	0.7-0.97	0.0235222	0.0443226	168/190275	0.99	0.85-1.16	0.93867	0.953995
Lipoprotein subclasses	Small LDL	S-VLDL-PL	1184/69152	0.9	0.85-0.95	0.000327478	0.00232977	1038/190280	0.91	0.85-0.97	0.00308372	0.00984417	966/69152	0.92	0.86-0.98	0.00665321	0.0389586	778/190275	0.94	0.88-1.02	0.126876	0.239335	166/69152	0.75	0.64-0.89	0.000662921	0.00194993	168/190280	0.93	0.8-1.09	0.371903	0.560067
Lipoprotein subclasses	Small LDL	S-VLDL-TG	1184/69122	0.92	0.87-0.98	0.00745553	0.0191384	1038/190214	0.99	0.93-1.05	0.67149	0.779292	966/69122	0.91	0.85-0.97	0.0068583	0.0389586	778/190280	0.91	0.84-0.98	0.00946545	0.0331957	166/69122	0.94	0.8-1.11	0.486109	0.558106	168/190214	1.08	0.93-1.26	0.318247	0.520152
Lipoprotein subclasses	Very large HDL	XL-HDL-C	1182/69032	1.02	0.96-1.08	0.525141	0.640981	1034/189848	0.99	0.92-1.06	0.696527	0.795574	965/69032	1.05	0.98-1.12	0.166324	0.27795	778/190214	0.98	0.91-1.06	0.637789	0.794047	166/69032	0.87	0.73-1.04	0.1271	0.189508	166/189848	0.92	0.77-1.1	0.375628	0.560067
Lipoprotein subclasses	Very large HDL	XL-HDL-CE	1183/69058	1.02	0.96-1.08	0.565988	0.687468	1034/189931	0.98	0.91-1.05	0.551924	0.677491	965/69058	1.04	0.98-1.11	0.221584	0.344841	775/189848	1	0.92-1.08	0.949242	0.973482	166/69058	0.86	0.72-1.03	0.109289	0.167981	166/189931	0.92	0.77-1.1	0.344654	0.543158
Lipoprotein subclasses	Very large HDL	XL-HDL-FC	1182/69006	1.04	0.98-1.10	0.228909	0.329471	1033/189732	1.01	0.94-1.07	0.842539	0.91214	965/69006	1.06	1-1.13	0.0693315	0.151434	775/189931	0.99	0.92-1.07	0.840304	0.910977	166/69006	0.91	0.77-1.08	0.269897	0.355579	165/189732	0.92	0.77-1.09	0.329305	0.529012
Lipoprotein subclasses	Very large HDL	XL-HDL-L	1182/69027	1.02	0.96-1.09	0.436086	0.560894	1034/189803	1	0.94-1.07	0.94239	0.957775	965/69027	1.05	0.98-1.12	0.159356	0.273653	775/189732	1.02	0.94-1.1	0.672249	0.820539	166/69027	0.9	0.76-1.08	0.256171	0.345203	166/189803	0.94	0.79-1.13	0.517811	0.694398
Lipoprotein subclasses	Very large HDL	XL-HDL-P	1181/69008	1.01	0.95-1.07	0.8027	0.884391	1033/189751	0.99	0.92-1.06	0.728471	0.828261	965/69008	1.04	0.97-1.11	0.260763	0.388802	775/189803	1.01	0.94-1.09	0.758757	0.874678	166/69008	0.86	0.72-1.03	0.0945686	0.149035	166/189751	0.94	0.79-1.12	0.490631	0.678706
Lipoprotein subclasses	Very large HDL	XL-HDL-PL	1183/69047	1.04	0.98-1.10	0.230345	0.329631	1035/189861	1.02	0.95-1.09	0.567807	0.691211	966/69047	1.06	0.99-1.13	0.0879937	0.174768	774/189751	1	0.92-1.08	0.952959	0.973482	166/69047	0.94	0.79-1.12	0.512121	0.582274	166/189861	0.96	0.8-1.15	0.644048	0.782955
Lipoprotein subclasses	Very large HDL	XL-HDL-TG	1181/69013	0.95	0.89-1.01	0.0726384	0.132992	1036/189977	1.01	0.95-1.07	0.752521	0.845371	964/69013	0.95	0.89-1.01	0.106511	0.197919	776/189861	1.03	0.95-1.11	0.439423	0.60451	166/69013	0.91	0.77-1.07	0.245767	0.338099	168/189977	1.1	0.94-1.27	0.2318	0.427542
Lipoprotein subclasses	Very large VLDL	XL-VLDL-C	1184/69160	0.91	0.86-0.97	0.00245036	0.0079239	1038/190284	0.95	0.89-1.01	0.125391	0.211927	966/69160	0.91	0.85-0.97	0.00579037	0.0389586	777/189977	1.01	0.94-1.09	0.778852	0.889606	166/69160	0.85	0.72-1	0.0566476	0.0953058	168/190284	1.01	0.86-1.18	0.93743	0.953995
Lipoprotein subclasses	Very large VLDL	XL-VLDL-CE	1184/69164	0.9	0.85-0.96	0.00100904	0.00425849	1038/190296	0.93	0.87-0.99	0.0321063	0.0693708	966/69164	0.91	0.85-0.97	0.0049691	0.0389586	778/190284	0.94	0.87-1.01	0.0863627	0.177505	166/69164	0.81	0.69-0.96	0.0127055	0.0253093	168/190296	0.96	0.82-1.13	0.611413	0.772801
Lipoprotein subclasses	Very large VLDL	XL-VLDL-FC	1184/69143	0.92	0.87-0.98	0.00875904	0.0215941	1037/190249	0.97	0.91-1.03	0.340787	0.47672	966/69143	0.91	0.86-0.98	0.00972587	0.0389586	778/190296	0.92	0.86-0.99	0.032582	0.0819488	166/69143	0.9	0.77-1.06	0.21904	0.308141	168/190249	1.05	0.9-1.23	0.511887	0.694398
Lipoprotein subclasses	Very large VLDL	XL-VLDL-L	1184/69112	0.93	0.87-0.98	0.0132047	0.0307286	1037/190178	0.98	0.91-1.04	0.440835	0.568745	966/69112	0.91	0.86-0.98	0.00975754	0.0389586	778/190249	0.96	0.89-1.03	0.246706	0.379196	166/69112	0.94	0.8-1.11	0.46233	0.538202	168/190178	1.08	0.93-1.27	0.300895	0.496177
Lipoprotein subclasses	Very large VLDL	XL-VLDL-P	1184/69118	0.93	0.87-0.99	0.0197684	0.0428028	1037/190198	0.98	0.92-1.05	0.552332	0.677491	966/69118	0.92	0.86-0.98	0.0142033	0.0465344	778/190178	0.96	0.89-1.04	0.319304	0.467686	166/69118	0.94	0.8-1.1	0.453962	0.533191	168/190198	1.07	0.92-1.25	0.357359	0.55614
Lipoprotein subclasses	Very large VLDL	XL-VLDL-PL	1184/69127	0.93	0.87-0.98	0.0140885	0.0317367	1037/190216	0.98	0.92-1.04	0.460385	0.587876	966/69127	0.92	0.86-0.98	0.0118153	0.0426378	778/190198	0.97	0.9-1.04	0.419903	0.590712	166/69127	0.92	0.79-1.09	0.342423	0.422095	168/190216	1.07	0.92-1.25	0.401243	0.587702
Lipoprotein subclasses	Very large VLDL	XL-VLDL-TG	1183/69084	0.93	0.88-0.99	0.023035	0.0494458	1037/190100	0.99	0.93-1.05	0.753704	0.845371	965/69084	0.91	0.85-0.98	0.010575	0.0405103	778/190216	0.96	0.89-1.04	0.326399	0.475283	166/69084	0.98	0.84-1.15	0.791655	0.838818	168/190100	1.11	0.95-1.29	0.179913	0.389551
Lipoprotein subclasses	Very small VLDL	XS-VLDL-C	1182/69156	0.92	0.87-0.98	0.00660014	0.0176714	1038/190279	0.93	0.87-0.99	0.0209326	0.0482613	964/69156	0.95	0.89-1.01	0.0898404	0.174768	778/190100	0.98	0.91-1.05	0.551624	0.708012	165/69156	0.72	0.61-0.85	6.53488e-05	0.000307016	168/190279	0.9	0.77-1.05	0.193002	0.395539
Lipoprotein subclasses	Very small VLDL	XS-VLDL-CE	1183/69156	0.93	0.88-0.98	0.010701	0.0256206	1038/190289	0.92	0.87-0.98	0.0117781	0.0299261	965/69156	0.95	0.9-1.02	0.140565	0.248232	778/190279	0.93	0.86-1	0.0420824	0.101733	166/69156	0.74	0.63-0.86	0.000177158	0.000678652	168/190289	0.89	0.76-1.03	0.127288	0.338041
Lipoprotein subclasses	Very small VLDL	XS-VLDL-FC	1182/69144	0.93	0.87-0.98	0.00988708	0.0241361	1038/190265	0.95	0.89-1.01	0.104882	0.178874	964/69144	0.94	0.89-1.01	0.0811379	0.166167	778/190289	0.92	0.86-0.99	0.0268194	0.073385	165/69144	0.74	0.63-0.88	0.000450348	0.00143765	168/190265	0.94	0.81-1.1	0.470997	0.666024
Lipoprotein subclasses	Very small VLDL	XS-VLDL-L	1182/69143	0.92	0.87-0.98	0.00529352	0.01481	1038/190255	0.95	0.90-1.02	0.138817	0.225918	964/69143	0.94	0.88-1	0.04032	0.095616	778/190265	0.95	0.88-1.02	0.160862	0.280102	165/69143	0.76	0.65-0.9	0.00102588	0.00277655	168/190255	0.96	0.83-1.13	0.640504	0.782955
Lipoprotein subclasses	Very small VLDL	XS-VLDL-P	1182/69145	0.92	0.87-0.98	0.00766223	0.0194683	1038/190263	0.95	0.90-1.01	0.133408	0.221457	964/69145	0.94	0.88-1	0.0591221	0.132951	778/190255	0.95	0.89-1.02	0.188018	0.310043	165/69145	0.75	0.64-0.89	0.00072542	0.00206028	168/190263	0.95	0.81-1.11	0.528696	0.694398
Lipoprotein subclasses	Very small VLDL	XS-VLDL-PL	1182/69130	0.93	0.88-0.99	0.0136179	0.0311089	1037/190226	0.97	0.91-1.03	0.264182	0.386949	964/69130	0.94	0.88-1	0.0592675	0.132951	778/190263	0.95	0.89-1.02	0.190519	0.312101	165/69130	0.79	0.67-0.93	0.00447835	0.0106201	168/190226	0.99	0.85-1.15	0.869978	0.93283
Lipoprotein subclasses	Very small VLDL	XS-VLDL-TG	1184/69042	0.95	0.90-1.01	0.122506	0.206109	1036/190076	1.02	0.96-1.08	0.569069	0.691211	966/69042	0.95	0.89-1.01	0.100529	0.189634	777/190226	0.96	0.9-1.03	0.302431	0.45093	166/69042	0.98	0.84-1.15	0.830816	0.87044	168/190076	1.11	0.95-1.29	0.193775	0.395539
Other lipids	Other lipids	Cholines	1183/69084	0.89	0.84-0.95	0.000271242	0.00217869	1037/190114	0.93	0.87-0.99	0.0260148	0.0575422	965/69084	0.91	0.85-0.98	0.00774622	0.0389586	777/190076	1.02	0.95-1.1	0.561969	0.717591	166/69084	0.72	0.62-0.85	5.86249e-05	0.000291952	168/190114	0.97	0.82-1.13	0.67745	0.807106
Other lipids	Other lipids	PC	1183/69087	0.89	0.83-0.94	0.000115296	0.00158366	1037/190112	0.94	0.88-1.00	0.050835	0.0992213	965/69087	0.9	0.84-0.97	0.00304842	0.0389586	778/190114	0.94	0.87-1.01	0.103545	0.20421	166/69087	0.73	0.62-0.86	0.000148565	0.000587184	168/190112	0.99	0.84-1.16	0.897531	0.933607
Other lipids	Other lipids	Phosphoglyc	1183/69087	0.89	0.84-0.95	0.000311476	0.0022811	1037/190114	0.94	0.88-1.00	0.0702213	0.127824	965/69087	0.91	0.85-0.97	0.00491805	0.0389586	778/190112	0.95	0.88-1.02	0.165128	0.285534	166/69087	0.74	0.63-0.87	0.00028915	0.000986279	168/190114	1	0.85-1.17	0.988985	0.992973
Other lipids	Other lipids	SM	1181/69081	0.93	0.87-0.99	0.0141477	0.0317367	1036/190129	0.91	0.86-0.97	0.00600108	0.0173752	963/69081	0.95	0.89-1.02	0.162595	0.273718	778/190114	0.95	0.88-1.03	0.198536	0.323108	166/69081	0.74	0.63-0.87	0.000218879	0.000813445	168/190129	0.9	0.77-1.05	0.191695	0.395539
Other lipids	Other lipids ratios	TG/PG	1183/69094	0.96	0.91-1.03	0.253091	0.350109	1037/190154	1.01	0.94-1.07	0.828558	0.904873	965/69094	0.94	0.88-1.01	0.101985	0.190935	777/190129	0.93	0.87-1	0.0609597	0.136747	166/69094	1.09	0.93-1.28	0.293414	0.374667	168/190154	1.14	0.97-1.33	0.116624	0.326286
Phospholipids	Phospholipids	HDL-PL	1184/69156	0.95	0.89-1.02	0.146432	0.236764	1038/190249	0.99	0.93-1.06	0.796477	0.877534	966/69156	0.96	0.9-1.03	0.300951	0.42821	778/190154	0.99	0.92-1.07	0.775778	0.889606	166/69156	0.83	0.7-0.99	0.0426932	0.0753943	168/190249	1.03	0.87-1.22	0.763034	0.865315
Phospholipids	Phospholipids	LDL-PL	1184/69158	0.9	0.85-0.95	0.000293943	0.00221793	1038/190294	0.88	0.83-0.93	2.05691e-05	0.000301277	966/69158	0.93	0.87-0.99	0.019929	0.0577014	778/190249	1.01	0.93-1.09	0.88757	0.936462	166/69158	0.69	0.59-0.81	3.09264e-06	3.34812e-05	168/190294	0.87	0.75-1.01	0.072688	0.262309
Phospholipids	Phospholipids	Total PL	1184/69158	0.89	0.84-0.95	0.00013046	0.00161678	1038/190276	0.92	0.86-0.98	0.00732114	0.0202552	966/69158	0.91	0.85-0.97	0.00480845	0.0389586	778/190294	0.88	0.82-0.94	0.000300943	0.00379261	166/69158	0.72	0.61-0.84	2.57994e-05	0.000139653	168/190276	0.95	0.82-1.11	0.55021	0.706197
Phospholipids	Phospholipids	VLDL-PL	1184/69150	0.91	0.86-0.96	0.00118108	0.00474339	1038/190269	0.94	0.88-1.00	0.0582085	0.110249	966/69150	0.91	0.85-0.97	0.00503134	0.0389586	778/190276	0.92	0.86-0.99	0.031662	0.0812766	166/69150	0.83	0.71-0.97	0.020544	0.0393497	168/190269	1.02	0.87-1.19	0.848089	0.926202
Relative lipoprotein lipid concentrations	Chylomicrons and extremely large VLDL ratios	XXL-VLDL-C%	1080/63282	1.01	0.95-1.07	0.770433	0.857486	951/174496	0.94	0.88-1.01	0.0935518	0.162898	878/63282	1.03	0.96-1.1	0.417022	0.532505	778/190269	0.93	0.86-1	0.0488105	0.114578	150/63282	0.79	0.66-0.95	0.00962732	0.0204889	155/174496	0.8	0.67-0.95	0.0106921	0.111185
Relative lipoprotein lipid concentrations	Chylomicrons and extremely large VLDL ratios	XXL-VLDL-CE%	1080/63428	0.98	0.92-1.04	0.449737	0.574279	958/175090	0.94	0.88-1.01	0.0899564	0.157741	879/63428	1.01	0.94-1.08	0.760199	0.808929	710/174496	0.95	0.87-1.02	0.157498	0.27865	149/63428	0.71	0.6-0.83	3.50249e-05	0.000177984	159/175090	0.89	0.76-1.05	0.177938	0.389472
Relative lipoprotein lipid concentrations	Chylomicrons and extremely large VLDL ratios	XXL-VLDL-FC%	1083/63873	1.03	0.96-1.09	0.433889	0.560894	958/175713	0.99	0.93-1.06	0.870357	0.926149	880/63873	1.03	0.96-1.11	0.362432	0.496095	713/175090	0.93	0.86-1.01	0.0742974	0.159151	150/63873	0.91	0.77-1.08	0.290207	0.374412	158/175713	0.86	0.72-1.02	0.0744359	0.264779
Relative lipoprotein lipid concentrations	Chylomicrons and extremely large VLDL ratios	XXL-VLDL-PL%	1044/61497	1	0.94-1.06	0.943434	0.963336	940/169437	1.02	0.95-1.09	0.636733	0.762243	851/61497	1	0.94-1.08	0.901279	0.93899	711/175713	0.98	0.91-1.06	0.697559	0.839093	151/61497	0.94	0.8-1.11	0.471325	0.545861	152/169437	1.01	0.85-1.2	0.899862	0.933607
Relative lipoprotein lipid concentrations	Chylomicrons and extremely large VLDL ratios	XXL-VLDL-TG%	1082/63420	0.99	0.93-1.05	0.631655	0.746754	950/174704	1.04	0.97-1.11	0.251767	0.370947	879/63420	0.97	0.91-1.04	0.437574	0.553075	704/169437	1.01	0.93-1.09	0.818123	0.906173	151/63420	1.07	0.9-1.28	0.441577	0.526089	156/174704	1.25	1.03-1.52	0.0268352	0.159094
Relative lipoprotein lipid concentrations	IDL ratios	IDL-C%	1181/69050	0.94	0.89-1.00	0.0410966	0.0837496	1035/190025	0.9	0.85-0.95	0.000139632	0.000908364	965/69050	0.98	0.92-1.04	0.521902	0.618827	709/174704	1.04	0.96-1.12	0.370572	0.530301	166/69050	0.77	0.68-0.87	2.36339e-05	0.000130774	167/190025	0.84	0.73-0.96	0.00822764	0.103894
Relative lipoprotein lipid concentrations	IDL ratios	IDL-CE%	1183/69127	0.93	0.88-0.98	0.00688536	0.0178589	1037/190160	0.89	0.84-0.94	5.43419e-05	0.000501153	966/69127	0.96	0.9-1.02	0.217146	0.340059	777/190025	0.89	0.83-0.95	0.000259264	0.00358649	166/69127	0.77	0.68-0.87	6.26333e-05	0.000299917	168/190160	0.83	0.73-0.95	0.00725918	0.103894
Relative lipoprotein lipid concentrations	IDL ratios	IDL-FC%	1182/69078	1.01	0.95-1.07	0.757438	0.853403	1035/190110	0.96	0.90-1.01	0.137296	0.224912	964/69078	1.04	0.98-1.11	0.188604	0.301041	777/190160	0.89	0.83-0.95	0.000308945	0.00379261	166/69078	0.84	0.74-0.96	0.012482	0.0252684	167/190110	0.89	0.78-1.02	0.0986198	0.306954
Relative lipoprotein lipid concentrations	IDL ratios	IDL-PL%	1182/69135	1.05	1.00-1.12	0.0679773	0.127266	1038/190242	1.06	1.00-1.12	0.0635324	0.117182	964/69135	1.03	0.96-1.09	0.415691	0.532505	776/190110	0.95	0.89-1.02	0.173166	0.295273	166/69135	1.23	1.06-1.44	0.0070237	0.0153572	168/190242	1.07	0.92-1.24	0.372674	0.560067
Relative lipoprotein lipid concentrations	IDL ratios	IDL-TG%	1174/68760	1.04	0.98-1.10	0.166792	0.25957	1028/189408	1.12	1.06-1.19	0.000199405	0.0011547	960/68760	1.01	0.95-1.08	0.730811	0.787757	778/190242	1.07	1-1.15	0.0604725	0.136747	165/68760	1.38	1.2-1.6	1.34152e-05	9.4179e-05	166/189408	1.23	1.06-1.42	0.00625139	0.103894
Relative lipoprotein lipid concentrations	Large HDL ratios	L-HDL-C%	1174/68923	0.98	0.93-1.04	0.478285	0.602162	1029/189335	0.95	0.90-1.00	0.0703287	0.127824	960/68923	1.02	0.95-1.09	0.579515	0.664974	772/189408	1.13	1.06-1.22	0.000358161	0.00386432	163/68923	0.87	0.76-0.99	0.0294405	0.0543015	166/189335	0.9	0.79-1.03	0.141914	0.355109
Relative lipoprotein lipid concentrations	Large HDL ratios	L-HDL-CE%	1175/68961	0.99	0.93-1.04	0.630565	0.746754	1031/189542	0.94	0.89-1.00	0.0440972	0.0890289	960/68961	1.03	0.97-1.1	0.351073	0.488364	770/189335	0.95	0.89-1.02	0.16933	0.290781	163/68961	0.88	0.77-1	0.0489395	0.0828975	166/189542	0.9	0.79-1.03	0.126806	0.338041
Relative lipoprotein lipid concentrations	Large HDL ratios	L-HDL-FC%	1161/68712	0.99	0.94-1.05	0.821596	0.889467	1023/188284	0.97	0.92-1.03	0.367519	0.500066	951/68712	1	0.94-1.07	0.909839	0.943958	771/189542	0.96	0.89-1.02	0.181121	0.300661	158/68712	0.94	0.81-1.08	0.383397	0.466221	166/188284	0.95	0.82-1.09	0.439478	0.629044
Relative lipoprotein lipid concentrations	Large HDL ratios	L-HDL-PL%	1176/68966	1.03	0.98-1.09	0.26004	0.355769	1031/189541	1.08	1.02-1.15	0.00698047	0.0197516	959/68966	0.99	0.93-1.05	0.710979	0.773073	764/188284	0.98	0.91-1.05	0.486799	0.648197	164/68966	1.21	1.06-1.39	0.0059565	0.0133619	167/189541	1.2	1.04-1.37	0.0107244	0.111185
Relative lipoprotein lipid concentrations	Large HDL ratios	L-HDL-TG%	1178/68933	0.99	0.93-1.05	0.677742	0.787478	1032/189356	1.04	0.98-1.11	0.196397	0.300018	963/68933	0.97	0.91-1.04	0.396954	0.525062	772/189541	1.08	1.01-1.15	0.0276948	0.0749565	164/68933	1.09	0.93-1.28	0.286179	0.371138	166/189356	1.05	0.9-1.24	0.521015	0.694398
Relative lipoprotein lipid concentrations	Large LDL ratios	L-LDL-C%	1179/68917	0.91	0.86-0.97	0.00176701	0.00619698	1029/189622	0.86	0.81-0.91	8.05913e-08	2.00672e-05	963/68917	0.95	0.89-1.01	0.0915457	0.175345	772/189356	1.04	0.96-1.12	0.34227	0.495496	166/68917	0.73	0.64-0.83	1.56582e-06	2.60747e-05	168/189622	0.77	0.68-0.88	0.000146015	0.0363577
Relative lipoprotein lipid concentrations	Large LDL ratios	L-LDL-CE%	1180/69071	0.9	0.85-0.95	8.21308e-05	0.00158366	1033/190017	0.86	0.81-0.91	2.25088e-07	2.80235e-05	963/69071	0.91	0.85-0.96	0.00163732	0.0366042	771/189622	0.86	0.81-0.92	1.10543e-05	0.00275253	165/69071	0.83	0.72-0.96	0.0111537	0.0229526	168/190017	0.89	0.77-1.03	0.116487	0.326286
Relative lipoprotein lipid concentrations	Large LDL ratios	L-LDL-FC%	1180/69017	1	0.94-1.06	0.978721	0.982667	1037/189922	0.93	0.87-0.98	0.00902221	0.0238992	963/69017	1.04	0.97-1.11	0.246927	0.374907	773/190017	0.87	0.82-0.93	7.55538e-05	0.00289098	166/69017	0.82	0.72-0.93	0.00300522	0.00726505	168/189922	0.81	0.71-0.93	0.0020653	0.102852
Relative lipoprotein lipid concentrations	Large LDL ratios	L-LDL-PL%	1182/69137	1.04	0.98-1.10	0.180215	0.276996	1036/190208	1.03	0.97-1.10	0.279778	0.405027	964/69137	1.05	0.99-1.12	0.132328	0.237048	778/189922	0.92	0.86-0.99	0.0214899	0.0632702	166/69137	0.99	0.85-1.15	0.861635	0.882044	168/190208	0.96	0.83-1.12	0.632145	0.782955
Relative lipoprotein lipid concentrations	Large LDL ratios	L-LDL-TG%	1174/68717	1.06	1.00-1.13	0.0413703	0.0837496	1026/189222	1.15	1.09-1.23	2.75811e-06	0.00012312	960/68717	1.03	0.97-1.1	0.368087	0.499764	776/190208	1.01	0.94-1.09	0.748304	0.874678	165/68717	1.42	1.22-1.64	2.74565e-06	3.25556e-05	167/189222	1.3	1.12-1.5	0.000441164	0.0549249
Relative lipoprotein lipid concentrations	Large VLDL ratios	L-VLDL-C%	1184/69102	1	0.94-1.06	0.996863	0.996863	1037/190043	0.95	0.90-1.01	0.135003	0.22262	966/69102	1.03	0.96-1.1	0.402609	0.525062	769/189222	1.16	1.08-1.24	2.97e-05	0.00289098	166/69102	0.79	0.69-0.9	0.000674437	0.00195273	168/190043	0.87	0.75-1.01	0.0585118	0.232278
Relative lipoprotein lipid concentrations	Large VLDL ratios	L-VLDL-CE%	1184/69128	1	0.94-1.06	0.925609	0.959492	1037/190169	0.95	0.89-1.01	0.094831	0.163979	966/69128	1.03	0.96-1.1	0.40275	0.525062	777/190043	0.96	0.89-1.03	0.240252	0.374775	166/69128	0.78	0.68-0.9	0.000728131	0.00206028	168/190169	0.86	0.74-0.99	0.0354427	0.183859
Relative lipoprotein lipid concentrations	Large VLDL ratios	L-VLDL-FC%	1177/68585	1	0.94-1.06	0.973679	0.981563	1025/188116	1.01	0.95-1.08	0.759012	0.847507	959/68585	1.03	0.96-1.1	0.451489	0.559307	777/190169	0.95	0.89-1.02	0.180561	0.300661	164/68585	0.88	0.76-1.03	0.111552	0.169368	166/188116	0.97	0.82-1.14	0.685513	0.812823
Relative lipoprotein lipid concentrations	Large VLDL ratios	L-VLDL-PL%	1148/67294	0.96	0.90-1.02	0.150871	0.242367	1002/184109	1.04	0.97-1.12	0.276038	0.401951	934/67294	0.97	0.91-1.04	0.37986	0.507105	768/188116	1.01	0.94-1.09	0.806677	0.906173	161/67294	1.02	0.86-1.21	0.838563	0.873649	163/184109	1.13	0.93-1.37	0.224238	0.422995
Relative lipoprotein lipid concentrations	Large VLDL ratios	L-VLDL-TG%	1176/68658	1.01	0.96-1.08	0.632792	0.746754	1024/188356	1.01	0.95-1.07	0.794049	0.877534	958/68658	0.98	0.92-1.05	0.602713	0.685276	748/184109	1.04	0.95-1.12	0.408615	0.578098	164/68658	1.17	0.99-1.37	0.0624169	0.102232	166/188356	1.08	0.92-1.27	0.369862	0.560067
Relative lipoprotein lipid concentrations	Medium HDL ratios	M-HDL-C%	1183/69157	0.99	0.94-1.05	0.846221	0.904331	1038/190281	0.93	0.88-0.99	0.0261135	0.0575422	965/69157	1.03	0.96-1.1	0.450323	0.559307	766/188356	1	0.93-1.08	0.941814	0.973482	165/69157	0.87	0.75-1.01	0.0628173	0.102232	168/190281	0.89	0.77-1.03	0.129518	0.338041
Relative lipoprotein lipid concentrations	Medium HDL ratios	M-HDL-CE%	1183/69153	1.01	0.95-1.07	0.701323	0.80847	1038/190262	0.94	0.88-1.00	0.0423819	0.0872157	965/69153	1.04	0.97-1.11	0.25593	0.383894	778/190281	0.95	0.88-1.02	0.146322	0.270351	165/69153	0.91	0.78-1.06	0.22182	0.310299	168/190262	0.89	0.77-1.03	0.129875	0.338041
Relative lipoprotein lipid concentrations	Medium HDL ratios	M-HDL-FC%	1184/69154	0.91	0.86-0.97	0.00418294	0.0119719	1038/190271	0.93	0.87-1.00	0.0403214	0.0836668	966/69154	0.95	0.88-1.02	0.127665	0.232034	778/190262	0.95	0.89-1.02	0.178665	0.300592	166/69154	0.73	0.63-0.86	7.69807e-05	0.000342289	168/190271	0.94	0.8-1.1	0.439573	0.629044
Relative lipoprotein lipid concentrations	Medium HDL ratios	M-HDL-PL%	1182/69158	1.03	0.97-1.09	0.327538	0.440849	1038/190268	1.09	1.02-1.16	0.00807825	0.021864	964/69158	0.99	0.93-1.06	0.788202	0.83162	778/190271	0.95	0.88-1.03	0.200003	0.323381	164/69158	1.24	1.07-1.44	0.0045394	0.0106633	168/190268	1.16	1-1.35	0.0494399	0.215351
Relative lipoprotein lipid concentrations	Medium HDL ratios	M-HDL-TG%	1183/69154	0.97	0.91-1.03	0.332368	0.444944	1038/190272	1.05	0.98-1.12	0.160819	0.256692	965/69154	0.95	0.89-1.02	0.151366	0.261737	778/190268	1.06	0.99-1.14	0.0997317	0.200763	165/69154	1.08	0.91-1.27	0.38233	0.466221	168/190272	1.09	0.93-1.29	0.29333	0.486928
Relative lipoprotein lipid concentrations	Medium LDL ratios	M-LDL-C%	1179/68890	0.93	0.88-0.98	0.00388116	0.0113695	1028/189427	0.9	0.85-0.95	9.5496e-05	0.000743078	962/68890	0.96	0.9-1.02	0.162692	0.273718	778/190272	1.04	0.96-1.12	0.316279	0.466583	166/68890	0.73	0.65-0.82	2.42893e-07	1.99512e-05	168/189427	0.84	0.74-0.96	0.0103618	0.111185
Relative lipoprotein lipid concentrations	Medium LDL ratios	M-LDL-CE%	1183/69142	0.92	0.87-0.97	0.00324594	0.0097488	1036/190185	0.94	0.88-1.00	0.0584452	0.110249	965/69142	0.92	0.86-0.98	0.00824444	0.0389586	771/189427	0.88	0.83-0.94	0.000130887	0.00289098	166/69142	0.84	0.72-0.97	0.0183326	0.0359434	168/190185	1.06	0.9-1.25	0.473439	0.666024
Relative lipoprotein lipid concentrations	Medium LDL ratios	M-LDL-FC%	1180/69052	1.02	0.96-1.08	0.497261	0.612961	1036/190000	0.93	0.88-0.99	0.0213556	0.0487848	963/69052	1.06	0.99-1.13	0.10823	0.199624	776/190185	0.92	0.86-0.99	0.0215983	0.0632702	166/69052	0.87	0.76-1.01	0.0606823	0.100066	168/190000	0.82	0.71-0.94	0.00345846	0.103894
Relative lipoprotein lipid concentrations	Medium LDL ratios	M-LDL-PL%	1183/69156	1.06	1.00-1.12	0.0599703	0.115143	1036/190267	1	0.94-1.06	0.972132	0.980003	965/69156	1.06	1-1.13	0.0691979	0.151434	777/190000	0.94	0.88-1.01	0.0860433	0.177505	166/69156	1.18	1-1.38	0.0482423	0.0822763	168/190267	0.89	0.76-1.04	0.130329	0.338041
Relative lipoprotein lipid concentrations	Medium LDL ratios	M-LDL-TG%	1177/68820	1.05	1.00-1.12	0.0695413	0.129222	1028/189281	1.14	1.08-1.21	9.04699e-06	0.000177483	960/68820	1.01	0.95-1.08	0.65816	0.731616	776/190267	1.02	0.95-1.09	0.671792	0.820539	166/68820	1.39	1.2-1.6	5.25943e-06	4.85037e-05	167/189281	1.27	1.1-1.46	0.00125766	0.0844972
Relative lipoprotein lipid concentrations	Medium VLDL ratios	M-VLDL-C%	1184/69165	0.98	0.93-1.04	0.496407	0.612961	1038/190301	0.92	0.87-0.98	0.00524173	0.0153552	966/69165	1.02	0.96-1.09	0.529706	0.625104	771/189281	1.15	1.08-1.24	4.02241e-05	0.00289098	166/69165	0.81	0.72-0.92	0.00100605	0.00275282	168/190301	0.84	0.74-0.96	0.00876213	0.103894
Relative lipoprotein lipid concentrations	Medium VLDL ratios	M-VLDL-CE%	1184/69165	0.98	0.93-1.03	0.400409	0.524747	1038/190301	0.93	0.88-0.98	0.00795737	0.0217735	966/69165	1.02	0.95-1.08	0.61201	0.686443	778/190301	0.92	0.86-0.98	0.00778689	0.0276991	166/69165	0.84	0.75-0.94	0.00255334	0.00623316	168/190301	0.85	0.76-0.96	0.00613726	0.103894
Relative lipoprotein lipid concentrations	Medium VLDL ratios	M-VLDL-FC%	1184/69151	0.98	0.92-1.03	0.390372	0.517036	1033/190237	0.94	0.89-0.99	0.0328867	0.0699897	966/69151	1.02	0.95-1.08	0.625327	0.698235	778/190301	0.92	0.87-0.98	0.0114393	0.0374787	166/69151	0.78	0.69-0.89	0.000182707	0.000689304	168/190237	0.86	0.75-0.98	0.0221605	0.143889
Relative lipoprotein lipid concentrations	Medium VLDL ratios	M-VLDL-PL%	1184/69137	0.96	0.91-1.02	0.20594	0.303925	1032/190150	0.93	0.88-0.99	0.017732	0.0416534	966/69137	1	0.94-1.07	0.960259	0.988036	773/190237	0.94	0.88-1	0.0641244	0.142562	166/69137	0.77	0.67-0.87	7.62174e-05	0.000342289	167/190150	0.89	0.77-1.02	0.0953599	0.304418
Relative lipoprotein lipid concentrations	Medium VLDL ratios	M-VLDL-TG%	1184/69164	1	0.94-1.06	0.972802	0.981563	1037/190287	1.08	1.02-1.15	0.0127035	0.0319512	966/69164	0.96	0.9-1.03	0.231537	0.353698	772/190150	0.93	0.87-0.99	0.0283716	0.0752987	166/69164	1.29	1.1-1.51	0.00168072	0.00422727	168/190287	1.19	1.02-1.39	0.0301241	0.166687
Relative lipoprotein lipid concentrations	Small HDL ratios	S-HDL-C%	1183/69153	0.99	0.94-1.05	0.839372	0.900878	1037/190269	0.9	0.85-0.95	0.000491493	0.00231353	965/69153	1.03	0.96-1.1	0.371678	0.500258	777/190287	1.08	1.01-1.16	0.029677	0.0777849	166/69153	0.85	0.73-0.98	0.0234119	0.0443226	168/190269	0.82	0.71-0.95	0.00709379	0.103894
Relative lipoprotein lipid concentrations	Small HDL ratios	S-HDL-CE%	1183/69138	1	0.94-1.06	0.959472	0.975137	1036/190199	0.91	0.86-0.97	0.00241222	0.0079032	965/69138	1.03	0.96-1.1	0.441351	0.555033	777/190269	0.91	0.85-0.98	0.010311	0.0351974	166/69138	0.87	0.75-1.01	0.0606646	0.100066	168/190199	0.82	0.71-0.95	0.00763217	0.103894
Relative lipoprotein lipid concentrations	Small HDL ratios	S-HDL-FC%	1180/69052	0.97	0.91-1.02	0.247456	0.344227	1035/189985	0.95	0.89-1.01	0.125964	0.211927	963/69052	1	0.94-1.07	0.994869	0.998321	776/190199	0.92	0.86-0.99	0.0242599	0.0671725	164/69052	0.79	0.67-0.93	0.00511123	0.0118681	166/189985	0.89	0.76-1.05	0.174406	0.389472
Relative lipoprotein lipid concentrations	Small HDL ratios	S-HDL-PL%	1184/69161	1.03	0.97-1.10	0.318471	0.433329	1038/190293	1.14	1.07-1.22	6.49063e-05	0.000577202	966/69161	1	0.94-1.07	0.97349	0.997272	776/189985	0.98	0.91-1.05	0.522997	0.678262	166/69161	1.18	1-1.38	0.0463251	0.0795514	168/190293	1.24	1.06-1.46	0.00769114	0.103894
Relative lipoprotein lipid concentrations	Small HDL ratios	S-HDL-TG%	1183/69148	0.97	0.92-1.04	0.41165	0.536654	1037/190253	1.04	0.98-1.12	0.201277	0.305597	965/69148	0.96	0.89-1.02	0.182071	0.294387	778/190293	1.13	1.05-1.22	0.00131433	0.00727262	165/69148	1.1	0.93-1.3	0.272357	0.356931	168/190253	1.12	0.95-1.33	0.188527	0.395539
Relative lipoprotein lipid concentrations	Small LDL ratios	S-LDL-C%	1180/69055	0.92	0.87-0.97	0.0033655	0.0099763	1032/189965	0.89	0.84-0.94	3.0401e-05	0.000367958	962/69055	0.96	0.9-1.02	0.180155	0.293193	777/190253	1.03	0.96-1.11	0.422551	0.591096	166/69055	0.72	0.64-0.82	2.37844e-07	1.99512e-05	168/189965	0.81	0.71-0.92	0.00135739	0.0844972
Relative lipoprotein lipid concentrations	Small LDL ratios	S-LDL-CE%	1183/69152	0.9	0.85-0.95	0.000341259	0.00233572	1037/190163	0.93	0.87-0.99	0.0189286	0.0440488	965/69152	0.9	0.85-0.96	0.001096	0.0366042	774/189965	0.88	0.83-0.94	0.00021877	0.0034046	166/69152	0.78	0.68-0.91	0.00110272	0.00295243	168/190163	0.96	0.83-1.12	0.630611	0.782955
Relative lipoprotein lipid concentrations	Small LDL ratios	S-LDL-FC%	1179/68951	1.01	0.96-1.07	0.665038	0.777439	1034/189600	0.93	0.88-0.99	0.0142877	0.0355763	962/68951	1.06	0.99-1.13	0.0884851	0.174768	777/190163	0.92	0.86-0.99	0.0209525	0.0628576	165/68951	0.9	0.78-1.03	0.121007	0.181511	167/189600	0.85	0.75-0.97	0.019026	0.135356
Relative lipoprotein lipid concentrations	Small LDL ratios	S-LDL-PL%	1183/69145	1.1	1.04-1.17	0.000938233	0.00416767	1037/190185	1.09	1.02-1.16	0.00991896	0.0259981	965/69145	1.1	1.03-1.17	0.00391511	0.0389586	774/189600	0.95	0.89-1.01	0.113853	0.218358	166/69145	1.27	1.09-1.47	0.0021958	0.00541342	168/190185	1.06	0.91-1.24	0.466107	0.663204
Relative lipoprotein lipid concentrations	Small LDL ratios	S-LDL-TG%	1176/68859	0.99	0.94-1.05	0.817808	0.889233	1032/189434	1.1	1.03-1.17	0.0031361	0.00988468	961/68859	0.96	0.9-1.03	0.281736	0.407862	777/190185	1.09	1.02-1.17	0.0161552	0.050283	165/68859	1.23	1.06-1.43	0.00559185	0.012774	167/189434	1.23	1.06-1.42	0.00697539	0.103894
Relative lipoprotein lipid concentrations	Small VLDL ratios	S-VLDL-C%	1184/69165	0.99	0.93-1.04	0.636649	0.747762	1038/190296	0.91	0.86-0.96	0.0014225	0.00521481	966/69165	1.02	0.96-1.09	0.502507	0.601559	774/189434	1.1	1.02-1.18	0.0103189	0.0351974	166/69165	0.78	0.68-0.89	0.00030191	0.00100234	168/190296	0.83	0.72-0.95	0.00786337	0.103894
Relative lipoprotein lipid concentrations	Small VLDL ratios	S-VLDL-CE%	1184/69160	0.99	0.94-1.05	0.825436	0.889755	1038/190270	0.93	0.88-0.99	0.0157325	0.0384057	966/69160	1.02	0.96-1.09	0.491364	0.596827	778/190296	0.9	0.84-0.96	0.00172425	0.00913488	166/69160	0.8	0.7-0.92	0.00117732	0.00311866	168/190270	0.84	0.73-0.96	0.0117344	0.112379
Relative lipoprotein lipid concentrations	Small VLDL ratios	S-VLDL-FC%	1184/69164	0.98	0.92-1.04	0.437002	0.560894	1037/190294	0.9	0.85-0.95	0.00027133	0.00146872	966/69164	1.02	0.95-1.09	0.593157	0.677505	778/190270	0.92	0.86-0.98	0.0127311	0.0411695	166/69164	0.77	0.67-0.89	0.000230672	0.000844665	168/190294	0.83	0.72-0.96	0.0111631	0.111185
Relative lipoprotein lipid concentrations	Small VLDL ratios	S-VLDL-PL%	1184/69162	0.98	0.92-1.04	0.489566	0.609509	1037/190287	0.89	0.84-0.95	0.000155541	0.000968245	966/69162	1.02	0.95-1.09	0.607633	0.686443	777/190294	0.89	0.83-0.95	0.000720784	0.00486176	166/69162	0.76	0.66-0.88	0.000296693	0.00099833	168/190287	0.83	0.72-0.96	0.0123393	0.113796
Relative lipoprotein lipid concentrations	Small VLDL ratios	S-VLDL-TG%	1184/69164	1	0.95-1.06	0.90832	0.954311	1038/190297	1.11	1.04-1.18	0.00107515	0.00418301	966/69164	0.97	0.91-1.04	0.380838	0.507105	777/190287	0.88	0.83-0.95	0.000568632	0.0045674	166/69164	1.33	1.13-1.58	0.000631079	0.00189324	168/190297	1.2	1.03-1.41	0.0225927	0.143889
Relative lipoprotein lipid concentrations	Very large HDL ratios	XL-HDL-C%	1176/68722	0.97	0.92-1.03	0.38989	0.517036	1027/188622	0.94	0.88-1.00	0.0508799	0.0992213	960/68722	0.99	0.93-1.06	0.861559	0.901379	778/190297	1.12	1.04-1.21	0.00217751	0.0104269	164/68722	0.9	0.77-1.06	0.215862	0.305395	168/188622	0.91	0.77-1.06	0.220896	0.422204
Relative lipoprotein lipid concentrations	Very large HDL ratios	XL-HDL-CE%	1171/68662	0.94	0.89-0.99	0.03168	0.0657359	1031/188550	0.9	0.85-0.96	0.000589141	0.00250705	958/68662	0.97	0.91-1.03	0.34252	0.479144	768/188622	0.95	0.88-1.02	0.146576	0.270351	163/68662	0.78	0.69-0.9	0.000377523	0.00122082	167/188550	0.84	0.74-0.97	0.0145059	0.114188
Relative lipoprotein lipid concentrations	Very large HDL ratios	XL-HDL-FC%	1175/68873	1.03	0.97-1.10	0.323946	0.438384	1029/188981	1.01	0.95-1.08	0.676784	0.780182	961/68873	1.01	0.95-1.09	0.680761	0.750042	772/188550	0.92	0.86-0.99	0.0230032	0.0658368	163/68873	1.11	0.94-1.31	0.203069	0.290599	168/188981	1.05	0.9-1.24	0.524114	0.694398
Relative lipoprotein lipid concentrations	Very large HDL ratios	XL-HDL-PL%	1171/68613	1.05	0.98-1.12	0.166069	0.25957	1025/188064	1.05	0.98-1.12	0.167554	0.262396	957/68613	1.05	0.98-1.13	0.179269	0.293193	770/188981	1	0.93-1.08	0.928838	0.967702	162/68613	1.09	0.92-1.3	0.312192	0.388679	168/188064	1.02	0.87-1.2	0.769767	0.865315
Relative lipoprotein lipid concentrations	Very large HDL ratios	XL-HDL-TG%	1165/68567	0.93	0.88-0.99	0.0292902	0.0623356	1025/188075	1.01	0.95-1.08	0.658152	0.776682	955/68567	0.93	0.87-1	0.0382891	0.0918795	766/188064	1.04	0.97-1.13	0.28068	0.423967	162/68567	1.02	0.87-1.2	0.82194	0.867217	166/188075	1.09	0.93-1.28	0.273824	0.473488
Relative lipoprotein lipid concentrations	Very large VLDL ratios	XL-VLDL-C%	1168/68168	1.02	0.96-1.08	0.475239	0.602162	1016/187123	0.93	0.87-1.00	0.0375178	0.0785037	951/68168	1.05	0.98-1.12	0.161561	0.273718	765/188075	1	0.93-1.08	0.919815	0.962328	165/68168	0.76	0.65-0.9	0.00135276	0.00350872	165/187123	0.82	0.69-0.97	0.017751	0.13
Relative lipoprotein lipid concentrations	Very large VLDL ratios	XL-VLDL-CE%	1165/68082	1.01	0.95-1.08	0.679951	0.787478	1017/186900	0.92	0.87-0.99	0.0177312	0.0416534	949/68082	1.04	0.97-1.11	0.231183	0.353698	759/187123	0.94	0.87-1.01	0.100389	0.200763	165/68082	0.77	0.65-0.91	0.00156776	0.00402445	166/186900	0.82	0.69-0.96	0.0128874	0.114188
Relative lipoprotein lipid concentrations	Very large VLDL ratios	XL-VLDL-FC%	1161/68153	1.01	0.95-1.07	0.816006	0.889233	1018/187006	0.97	0.91-1.04	0.369712	0.500317	944/68153	1.03	0.97-1.11	0.313696	0.443808	759/186900	0.92	0.86-0.99	0.034979	0.0862354	164/68153	0.84	0.72-0.99	0.0319471	0.0584914	165/187006	0.89	0.76-1.05	0.161535	0.38307
Relative lipoprotein lipid concentrations	Very large VLDL ratios	XL-VLDL-PL%	1136/66946	0.97	0.92-1.03	0.396244	0.522036	996/182589	0.95	0.89-1.02	0.147911	0.237613	930/66946	0.98	0.92-1.04	0.516158	0.614944	761/187006	0.99	0.92-1.06	0.732604	0.872815	158/66946	0.92	0.78-1.07	0.260635	0.345203	163/182589	0.99	0.84-1.16	0.86797	0.93283
Relative lipoprotein lipid concentrations	Very large VLDL ratios	XL-VLDL-TG%	1170/68365	0.96	0.90-1.02	0.164686	0.259536	1018/187647	1.07	1.00-1.15	0.0464762	0.0925805	953/68365	0.93	0.87-0.99	0.0190222	0.055724	745/182589	0.93	0.86-1	0.0456159	0.108175	164/68365	1.26	1.04-1.54	0.0190206	0.0370011	165/187647	1.2	0.99-1.46	0.0587691	0.232278
Relative lipoprotein lipid concentrations	Very small VLDL ratios	XS-VLDL-C%	1184/69155	0.96	0.91-1.02	0.207499	0.303925	1037/190268	0.91	0.86-0.97	0.0019058	0.00668372	966/69155	1	0.94-1.07	0.986699	0.997272	761/187647	1.06	0.98-1.15	0.128607	0.240776	166/69155	0.78	0.69-0.89	0.000246346	0.000876287	167/190268	0.84	0.74-0.97	0.0146702	0.114188
Relative lipoprotein lipid concentrations	Very small VLDL ratios	XS-VLDL-CE%	1184/69157	0.96	0.91-1.02	0.158318	0.251861	1038/190277	0.91	0.86-0.96	0.000997628	0.003943	966/69157	0.99	0.93-1.06	0.857423	0.900837	777/190268	0.91	0.85-0.97	0.00387269	0.0163323	166/69157	0.79	0.69-0.9	0.000273693	0.000946522	168/190277	0.82	0.72-0.93	0.00288029	0.103894
Relative lipoprotein lipid concentrations	Very small VLDL ratios	XS-VLDL-FC%	1179/69048	1.01	0.95-1.07	0.727349	0.830779	1033/189990	0.95	0.89-1.00	0.0632688	0.117182	964/69048	1.04	0.97-1.1	0.286539	0.412417	778/190277	0.9	0.84-0.96	0.00184023	0.00945128	164/69048	0.84	0.73-0.96	0.0110086	0.0228428	167/189990	0.9	0.78-1.03	0.113301	0.324275
Relative lipoprotein lipid concentrations	Very small VLDL ratios	XS-VLDL-PL%	1184/69128	1.07	1.01-1.13	0.0311397	0.0651578	1036/190206	1.12	1.05-1.19	0.000376587	0.00191368	966/69128	1.04	0.97-1.11	0.26635	0.393646	774/189990	0.94	0.88-1.01	0.0823624	0.172797	166/69128	1.34	1.14-1.56	0.000246159	0.000876287	168/190206	1.24	1.07-1.45	0.00549055	0.103894
Relative lipoprotein lipid concentrations	Very small VLDL ratios	XS-VLDL-TG%	1183/69123	1.01	0.96-1.08	0.623902	0.746754	1036/190207	1.09	1.03-1.16	0.00418137	0.0127694	966/69123	0.99	0.93-1.05	0.716896	0.776118	776/190206	1.12	1.04-1.2	0.00189785	0.00945128	166/69123	1.31	1.12-1.53	0.00062694	0.00189324	167/190207	1.18	1.01-1.37	0.0349277	0.183859
Total lipids	Total lipids	HDL-L	1183/69155	0.94	0.89-1.01	0.0828863	0.14848	1038/190242	0.98	0.91-1.05	0.488001	0.607561	965/69155	0.96	0.89-1.03	0.250589	0.378162	776/190207	1.1	1.03-1.19	0.00654958	0.023983	166/69155	0.8	0.67-0.96	0.0140621	0.0277893	168/190242	1	0.84-1.18	0.976428	0.988336
Total lipids	Total lipids	LDL-L	1184/69156	0.9	0.85-0.95	9.95808e-05	0.00158366	1038/190291	0.88	0.83-0.93	1.05204e-05	0.000177483	966/69156	0.92	0.87-0.98	0.00987732	0.0389586	778/190242	0.99	0.92-1.07	0.843556	0.910977	166/69156	0.7	0.6-0.81	1.78985e-06	2.60747e-05	168/190291	0.88	0.76-1.02	0.0923193	0.304418
Total lipids	Total lipids	Total L	1184/69157	0.89	0.84-0.94	3.1066e-05	0.00158366	1038/190285	0.9	0.85-0.96	0.00086964	0.00354984	966/69157	0.9	0.85-0.96	0.00184426	0.0366042	778/190291	0.88	0.82-0.94	0.000165973	0.00304732	166/69157	0.72	0.62-0.84	1.61224e-05	0.000105644	168/190285	0.95	0.82-1.1	0.511891	0.694398
Total lipids	Total lipids	VLDL-L	1184/69144	0.91	0.86-0.96	0.00107973	0.00440744	1037/190254	0.94	0.88-1.00	0.0442019	0.0890289	966/69144	0.91	0.85-0.97	0.00339423	0.0389586	778/190285	0.9	0.84-0.97	0.00393549	0.0163323	166/69144	0.86	0.74-1.01	0.0588844	0.0984041	168/190254	1.05	0.9-1.23	0.550138	0.706197
Triglycerides	Triglycerides	HDL-TG	1182/69078	0.94	0.89-1.00	0.0615782	0.116159	1036/190093	1.03	0.96-1.09	0.414109	0.545572	964/69078	0.93	0.87-0.99	0.028326	0.0752117	778/190254	0.93	0.86-1	0.0416191	0.1016	166/69078	0.98	0.83-1.14	0.754087	0.809343	168/190093	1.09	0.94-1.27	0.246655	0.44185
Triglycerides	Triglycerides	LDL-TG	1182/68992	0.95	0.89-1.01	0.0944568	0.164474	1036/189987	1.01	0.95-1.08	0.671855	0.779292	964/68992	0.94	0.88-1.01	0.0895224	0.174768	777/190093	1.03	0.96-1.1	0.464585	0.628704	165/68992	0.91	0.77-1.07	0.259477	0.345203	168/189987	1.1	0.95-1.28	0.19355	0.395539
Triglycerides	Triglycerides	Total TG	1184/69084	0.92	0.87-0.98	0.0103033	0.0249079	1037/190141	0.98	0.92-1.04	0.539211	0.667978	966/69084	0.91	0.85-0.98	0.00813416	0.0389586	777/189987	1.02	0.95-1.09	0.626715	0.784182	166/69084	0.95	0.81-1.12	0.547303	0.613867	168/190141	1.11	0.95-1.29	0.194589	0.395539
Triglycerides	Triglycerides	VLDL-TG	1184/69095	0.92	0.87-0.98	0.00797691	0.0198625	1037/190156	0.97	0.91-1.03	0.359103	0.4913	966/69095	0.91	0.85-0.97	0.00603803	0.0389586	778/190141	0.97	0.9-1.05	0.470053	0.632666	166/69095	0.95	0.81-1.11	0.537457	0.605551	168/190156	1.1	0.94-1.29	0.222123	0.422204
																		778/190156	0.96	0.89-1.03	0.285049	0.427573

## Sheet: S9
Table S9	Results of metabolites importance ranking
All incident ACD
Metabolite	Information gain (metabolites importance)	AUC mean	AUC std	p delong	AUC 1	AUC 2	AUC 3	AUC 4	AUC 5	AUC 6	AUC 7	AUC 8	AUC 9	AUC 10
Glu	0.132778	0.561	0.016	0	0.548	0.524	0.564	0.586	0.569	0.573	0.565	0.566	0.565	0.554
LA%	0.0835196	0.591	0.01	2.3e-19	0.581	0.574	0.599	0.597	0.595	0.598	0.588	0.578	0.61	0.593
L-LDL-TG%	0.0417555	0.597	0.013	0.0117392	0.593	0.596	0.605	0.601	0.599	0.601	0.58	0.575	0.623	0.597
IDL-CE%	0.039614	0.606	0.011	1.97e-07	0.599	0.608	0.609	0.608	0.609	0.609	0.59	0.59	0.632	0.602
Val	0.0357624	0.616	0.014	6.41e-15	0.61	0.638	0.624	0.624	0.624	0.627	0.593	0.607	0.639	0.63
Leu	0.0323706	0.622	0.014	0.444873	0.609	0.635	0.625	0.626	0.625	0.626	0.594	0.609	0.645	0.625
S-LDL-CE%	0.028347	0.632	0.015	1.18e-11	0.617	0.657	0.637	0.634	0.635	0.634	0.602	0.619	0.652	0.631
IDL-C	0.0259934	0.64	0.017	6.45e-09	0.62	0.655	0.644	0.644	0.644	0.639	0.607	0.627	0.67	0.646
Total BCAA	0.0248125	0.639	0.016	0.339114	0.621	0.652	0.644	0.644	0.643	0.637	0.608	0.628	0.67	0.646
S-LDL-PL%	0.0240711	0.639	0.017	0.977375	0.62	0.653	0.644	0.645	0.641	0.637	0.607	0.628	0.669	0.647
LA	0.0207373	0.639	0.016	0.90969	0.621	0.652	0.644	0.645	0.641	0.638	0.607	0.627	0.667	0.649
IDL-FC	0.0196201	0.64	0.017	0.0706216	0.621	0.655	0.645	0.647	0.642	0.638	0.608	0.628	0.672	0.645
S-LDL-C%	0.0195177	0.64	0.017	0.866306	0.624	0.655	0.645	0.645	0.643	0.639	0.605	0.629	0.672	0.648
His	0.0195056	0.64	0.016	0.945107	0.622	0.652	0.645	0.643	0.643	0.639	0.607	0.63	0.67	0.648
S-HDL-PL%	0.0187865	0.642	0.016	0.000177295	0.623	0.654	0.645	0.65	0.644	0.641	0.611	0.632	0.673	0.651
All incident AD
Metabolite	Information gain (metabolites importance)	AUC mean	AUC std	p delong	AUC 1	AUC 2	AUC 3	AUC 4	AUC 5	AUC 6	AUC 7	AUC 8	AUC 9	AUC 10
Glu	0.102772	0.549	0.02	0	0.542	0.516	0.532	0.561	0.562	0.554	0.571	0.544	0.581	0.526
Total BCAA	0.0384024	0.571	0.012	3.24e-08	0.567	0.592	0.558	0.569	0.585	0.577	0.565	0.58	0.571	0.55
LA	0.0361307	0.589	0.02	0.00267184	0.573	0.613	0.573	0.592	0.592	0.571	0.587	0.609	0.623	0.556
Val	0.0318488	0.598	0.015	0.452873	0.584	0.605	0.575	0.597	0.593	0.584	0.577	0.6	0.61	0.558
L-LDL-TG%	0.0303801	0.606	0.025	2.53e-06	0.593	0.663	0.599	0.608	0.601	0.615	0.576	0.6	0.632	0.575
SM	0.0273625	0.617	0.027	4.76e-05	0.606	0.68	0.608	0.623	0.608	0.626	0.586	0.614	0.641	0.579
Omega-6/Omega-3	0.0233319	0.62	0.025	0.178504	0.6	0.685	0.614	0.618	0.61	0.621	0.598	0.625	0.636	0.597
S-LDL-CE%	0.0222501	0.625	0.022	0.00201088	0.607	0.682	0.619	0.62	0.614	0.632	0.607	0.621	0.643	0.605
IDL-CE%	0.0221511	0.626	0.026	0.929111	0.605	0.69	0.616	0.621	0.617	0.632	0.606	0.618	0.655	0.596
S-HDL-PL%	0.0220906	0.628	0.029	0.462593	0.607	0.702	0.612	0.624	0.62	0.628	0.611	0.62	0.655	0.599
Leu	0.0217799	0.629	0.029	0.548868	0.611	0.704	0.61	0.625	0.622	0.628	0.617	0.616	0.656	0.601
S-LDL-PL%	0.0206791	0.628	0.029	0.829735	0.603	0.706	0.612	0.624	0.624	0.629	0.619	0.613	0.653	0.601
M-LDL-TG%	0.0202165	0.63	0.03	0.585514	0.594	0.707	0.612	0.625	0.624	0.635	0.619	0.62	0.656	0.605
IDL-FC	0.0174895	0.632	0.03	0.126372	0.595	0.712	0.617	0.626	0.622	0.634	0.618	0.627	0.652	0.613
SFA	0.0155816	0.632	0.029	0.311453	0.602	0.708	0.619	0.626	0.626	0.632	0.609	0.627	0.656	0.611
All incident VaD
Metabolite	Information gain (metabolites importance)	AUC mean	AUC std	p delong	AUC 1	AUC 2	AUC 3	AUC 4	AUC 5	AUC 6	AUC 7	AUC 8	AUC 9	AUC 10
LA%	0.0942791	0.624	0.027	0	0.589	0.659	0.638	0.627	0.606	0.626	0.656	0.635	0.569	0.635
IDL-CE%	0.0898149	0.639	0.029	0.00568904	0.625	0.708	0.653	0.628	0.615	0.639	0.654	0.644	0.593	0.633
Glu	0.0686084	0.655	0.029	0.000746065	0.623	0.722	0.665	0.644	0.634	0.663	0.668	0.679	0.632	0.623
His	0.0345173	0.666	0.034	0.0066636	0.625	0.748	0.664	0.655	0.647	0.676	0.653	0.701	0.647	0.644
S-LDL-PL%	0.0243818	0.673	0.032	3.9e-05	0.64	0.745	0.679	0.657	0.653	0.687	0.65	0.721	0.66	0.673
L-LDL-TG%	0.0236354	0.676	0.028	0.981634	0.646	0.742	0.677	0.657	0.662	0.681	0.65	0.706	0.664	0.674
S-LDL-C%	0.0201823	0.676	0.028	0.779112	0.643	0.736	0.679	0.663	0.661	0.682	0.64	0.711	0.664	0.678
IDL-P	0.0196669	0.68	0.024	0.000986284	0.643	0.727	0.691	0.671	0.664	0.681	0.655	0.713	0.675	0.681
IDL-FC%	0.0179921	0.684	0.023	0.0409595	0.652	0.73	0.692	0.668	0.667	0.683	0.662	0.718	0.678	0.692
S-LDL-CE%	0.0177239	0.682	0.023	0.237461	0.651	0.729	0.693	0.671	0.661	0.678	0.661	0.715	0.675	0.688
IDL-TG%	0.0168558	0.683	0.024	0.938986	0.652	0.734	0.692	0.668	0.662	0.678	0.662	0.716	0.673	0.689
IDL-PL%	0.0152224	0.684	0.022	0.161078	0.653	0.728	0.693	0.667	0.665	0.686	0.665	0.711	0.68	0.691
LDL size	0.0142881	0.682	0.024	0.0223964	0.653	0.727	0.692	0.664	0.657	0.675	0.661	0.719	0.682	0.685
Unsaturation	0.0135567	0.683	0.025	0.117852	0.654	0.731	0.696	0.664	0.659	0.675	0.663	0.719	0.682	0.685
IDL-PL	0.0133938	0.68	0.025	0.107724	0.642	0.721	0.693	0.663	0.659	0.679	0.651	0.717	0.683	0.689

[truncated: 2 more sheets: S10, S11]
